# Supplementary material for: A Novel A > G Polymorphism in the Intron 1 of LCORL Gene Is Significantly Associated with Hide Weight and Body Size in Dezhou Donkey
Source: Animals (Basel). 2022 Sep 27;12(19):2581. doi: 10.3390/ani12192581 (PMC9559650; doi:10.3390/ani12192581)
Supplement: Supplementary file 1 [file animals-12-02581-s001.zip]

Archive with 1 entries (1 files):
- animals-1904384-supplementary.xlsx
