# Supplementary material for: A Novel A > G Polymorphism in the Intron 1 of LCORL Gene Is Significantly Associated with Hide Weight and Body Size in Dezhou Donkey
Source: Animals (Basel). 2022 Sep 27;12(19):2581. doi: 10.3390/ani12192581 (PMC9559650; doi:10.3390/ani12192581)
Supplement: Supplementary file 1 [file animals-12-02581-s001.zip › animals-1904384-supplementary.xlsx]

## Sheet: TableS1
	Table S1 Targeted sequencing results
ID	Chrom	Start	End	Ref	Alt	Description	Structure_type	Structure_gene	Function_type	Function_gene
Chr03_112542304	Chr03	112542304	112542304	T	A	Chr03:g.112542304T>A	upstream	EAS0006038_LCORL(dist=790)	-	-
Chr03_112542356	Chr03	112542356	112542356	T	C	Chr03:g.112542356T>C	upstream	EAS0006038_LCORL(dist=738)	-	-
Chr03_112542431	Chr03	112542431	112542431	C	A	Chr03:g.112542431C>A	upstream	EAS0006038_LCORL(dist=663)	-	-
Chr03_112542554	Chr03	112542554	112542554	G	C	Chr03:g.112542554G>C	upstream	EAS0006038_LCORL(dist=540)	-	-
Chr03_112542561	Chr03	112542561	112542561	C	G	Chr03:g.112542561C>G	upstream	EAS0006038_LCORL(dist=533)	-	-
Chr03_112542752	Chr03	112542752	112542752	T	C	Chr03:g.112542752T>C	upstream	EAS0006038_LCORL(dist=342)	-	-
Chr03_112542866	Chr03	112542866	112542866	C	G	Chr03:g.112542866C>G	upstream	EAS0006038_LCORL(dist=228)	-	-
Chr03_112542888	Chr03	112542888	112542888	T	C	Chr03:g.112542888T>C	upstream	EAS0006038_LCORL(dist=206)	-	-
Chr03_112542901	Chr03	112542901	112542901	T	C	Chr03:g.112542901T>C	upstream	EAS0006038_LCORL(dist=193)	-	-
Chr03_112543141	Chr03	112543141	112543141	C	T	Chr03:g.112543141C>T	exonic	EAS0006038_LCORL	synonymous SNV	EAS0006038_LCORL:EAS0006038_LCORL:exon1:c.C48T:p.A16A,
Chr03_112543145	Chr03	112543145	112543145	A	G	Chr03:g.112543145A>G	exonic	EAS0006038_LCORL	nonsynonymous SNV	EAS0006038_LCORL:EAS0006038_LCORL:exon1:c.A52G:p.T18A,
Chr03_112543176	Chr03	112543176	112543176	C	T	Chr03:g.112543176C>T	exonic	EAS0006038_LCORL	nonsynonymous SNV	EAS0006038_LCORL:EAS0006038_LCORL:exon1:c.C83T:p.P28L,
Chr03_112543512	Chr03	112543512	112543512	G	A	Chr03:g.112543512G>A	intronic	EAS0006038_LCORL	-	-
Chr03_112543981	Chr03	112543981	112543981	A	G	Chr03:g.112543981A>G	intronic	EAS0006038_LCORL	-	-
Chr03_112543994	Chr03	112543994	112543994	C	G	Chr03:g.112543994C>G	intronic	EAS0006038_LCORL	-	-
Chr03_112543999	Chr03	112543999	112543999	T	C	Chr03:g.112543999T>C	intronic	EAS0006038_LCORL	-	-
Chr03_112544241	Chr03	112544241	112544241	G	A	Chr03:g.112544241G>A	intronic	EAS0006038_LCORL	-	-
Chr03_112544396	Chr03	112544396	112544396	G	A	Chr03:g.112544396G>A	intronic	EAS0006038_LCORL	-	-
Chr03_112544562	Chr03	112544562	112544562	G	C	Chr03:g.112544562G>C	intronic	EAS0006038_LCORL	-	-
Chr03_112545314	Chr03	112545314	112545314	C	T	Chr03:g.112545314C>T	intronic	EAS0006038_LCORL	-	-
Chr03_112545356	Chr03	112545356	112545356	A	G	Chr03:g.112545356A>G	intronic	EAS0006038_LCORL	-	-
Chr03_112545742	Chr03	112545742	112545742	A	G	Chr03:g.112545742A>G	intronic	EAS0006038_LCORL	-	-
Chr03_112546289	Chr03	112546289	112546289	G	C	Chr03:g.112546289G>C	intronic	EAS0006038_LCORL	-	-
Chr03_112546432	Chr03	112546432	112546432	A	G	Chr03:g.112546432A>G	intronic	EAS0006038_LCORL	-	-
Chr03_112547377	Chr03	112547377	112547377	C	G	Chr03:g.112547377C>G	intronic	EAS0006038_LCORL	-	-
Chr03_112548345	Chr03	112548345	112548345	A	G	Chr03:g.112548345A>G	intronic	EAS0006038_LCORL	-	-
Chr03_112548442	Chr03	112548442	112548442	A	G	Chr03:g.112548442A>G	intronic	EAS0006038_LCORL	-	-
Chr03_112548743	Chr03	112548743	112548743	A	G	Chr03:g.112548743A>G	intronic	EAS0006038_LCORL	-	-
Chr03_112549022	Chr03	112549022	112549022	A	T	Chr03:g.112549022A>T	intronic	EAS0006038_LCORL	-	-
Chr03_112549183	Chr03	112549183	112549183	A	G	Chr03:g.112549183A>G	intronic	EAS0006038_LCORL	-	-
Chr03_112549903	Chr03	112549903	112549903	C	G	Chr03:g.112549903C>G	intronic	EAS0006038_LCORL	-	-
Chr03_112549946	Chr03	112549946	112549946	A	G	Chr03:g.112549946A>G	intronic	EAS0006038_LCORL	-	-
Chr03_112550376	Chr03	112550376	112550376	T	G	Chr03:g.112550376T>G	intronic	EAS0006038_LCORL	-	-
Chr03_112550452	Chr03	112550452	112550452	A	G	Chr03:g.112550452A>G	intronic	EAS0006038_LCORL	-	-
Chr03_112550670	Chr03	112550670	112550670	C	T	Chr03:g.112550670C>T	intronic	EAS0006038_LCORL	-	-
Chr03_112550988	Chr03	112550988	112550988	C	T	Chr03:g.112550988C>T	intronic	EAS0006038_LCORL	-	-
Chr03_112551383	Chr03	112551383	112551383	C	G	Chr03:g.112551383C>G	intronic	EAS0006038_LCORL	-	-
Chr03_112552161	Chr03	112552161	112552161	G	A	Chr03:g.112552161G>A	intronic	EAS0006038_LCORL	-	-
Chr03_112552341	Chr03	112552341	112552341	A	T	Chr03:g.112552341A>T	intronic	EAS0006038_LCORL	-	-
Chr03_112553226	Chr03	112553226	112553226	C	T	Chr03:g.112553226C>T	intronic	EAS0006038_LCORL	-	-
Chr03_112554224	Chr03	112554224	112554224	G	C	Chr03:g.112554224G>C	intronic	EAS0006038_LCORL	-	-
Chr03_112555697	Chr03	112555697	112555697	A	G	Chr03:g.112555697A>G	intronic	EAS0006038_LCORL	-	-
Chr03_112556266	Chr03	112556266	112556266	G	A	Chr03:g.112556266G>A	intronic	EAS0006038_LCORL	-	-
Chr03_112556452	Chr03	112556452	112556452	A	C	Chr03:g.112556452A>C	intronic	EAS0006038_LCORL	-	-
Chr03_112556502	Chr03	112556502	112556502	G	A	Chr03:g.112556502G>A	intronic	EAS0006038_LCORL	-	-
Chr03_112556567	Chr03	112556567	112556567	C	T	Chr03:g.112556567C>T	intronic	EAS0006038_LCORL	-	-
Chr03_112556759	Chr03	112556759	112556759	A	C	Chr03:g.112556759A>C	intronic	EAS0006038_LCORL	-	-
Chr03_112557037	Chr03	112557037	112557037	T	C	Chr03:g.112557037T>C	intronic	EAS0006038_LCORL	-	-
Chr03_112557092	Chr03	112557092	112557092	A	G	Chr03:g.112557092A>G	intronic	EAS0006038_LCORL	-	-
Chr03_112557344	Chr03	112557344	112557344	A	T	Chr03:g.112557344A>T	intronic	EAS0006038_LCORL	-	-
Chr03_112558346	Chr03	112558346	112558346	T	G	Chr03:g.112558346T>G	intronic	EAS0006038_LCORL	-	-
Chr03_112558371	Chr03	112558371	112558371	T	C	Chr03:g.112558371T>C	intronic	EAS0006038_LCORL	-	-
Chr03_112558859	Chr03	112558859	112558859	A	G	Chr03:g.112558859A>G	intronic	EAS0006038_LCORL	-	-
Chr03_112559569	Chr03	112559569	112559569	A	C	Chr03:g.112559569A>C	intronic	EAS0006038_LCORL	-	-
Chr03_112559578	Chr03	112559578	112559578	G	A	Chr03:g.112559578G>A	intronic	EAS0006038_LCORL	-	-
Chr03_112559734	Chr03	112559734	112559734	C	G	Chr03:g.112559734C>G	intronic	EAS0006038_LCORL	-	-
Chr03_112559858	Chr03	112559858	112559858	T	G	Chr03:g.112559858T>G	intronic	EAS0006038_LCORL	-	-
Chr03_112559936	Chr03	112559936	112559936	A	C	Chr03:g.112559936A>C	intronic	EAS0006038_LCORL	-	-
Chr03_112560118	Chr03	112560118	112560118	A	G	Chr03:g.112560118A>G	intronic	EAS0006038_LCORL	-	-
Chr03_112560292	Chr03	112560292	112560292	G	A	Chr03:g.112560292G>A	intronic	EAS0006038_LCORL	-	-
Chr03_112560323	Chr03	112560323	112560323	T	G	Chr03:g.112560323T>G	intronic	EAS0006038_LCORL	-	-
Chr03_112560822	Chr03	112560822	112560822	A	C	Chr03:g.112560822A>C	intronic	EAS0006038_LCORL	-	-
Chr03_112560899	Chr03	112560899	112560899	A	G	Chr03:g.112560899A>G	intronic	EAS0006038_LCORL	-	-
Chr03_112561825	Chr03	112561825	112561825	C	A	Chr03:g.112561825C>A	intronic	EAS0006038_LCORL	-	-
Chr03_112561861	Chr03	112561861	112561861	G	A	Chr03:g.112561861G>A	intronic	EAS0006038_LCORL	-	-
Chr03_112562125	Chr03	112562125	112562125	C	T	Chr03:g.112562125C>T	intronic	EAS0006038_LCORL	-	-
Chr03_112562196	Chr03	112562196	112562196	A	C	Chr03:g.112562196A>C	intronic	EAS0006038_LCORL	-	-
Chr03_112562229	Chr03	112562229	112562229	C	G	Chr03:g.112562229C>G	intronic	EAS0006038_LCORL	-	-
Chr03_112562682	Chr03	112562682	112562682	C	G	Chr03:g.112562682C>G	intronic	EAS0006038_LCORL	-	-
Chr03_112563289	Chr03	112563289	112563289	A	G	Chr03:g.112563289A>G	intronic	EAS0006038_LCORL	-	-
Chr03_112563698	Chr03	112563698	112563698	G	T	Chr03:g.112563698G>T	intronic	EAS0006038_LCORL	-	-
Chr03_112564575	Chr03	112564575	112564575	T	C	Chr03:g.112564575T>C	intronic	EAS0006038_LCORL	-	-
Chr03_112565257	Chr03	112565257	112565257	T	A	Chr03:g.112565257T>A	intronic	EAS0006038_LCORL	-	-
Chr03_112565628	Chr03	112565628	112565628	A	G	Chr03:g.112565628A>G	intronic	EAS0006038_LCORL	-	-
Chr03_112566389	Chr03	112566389	112566389	A	C	Chr03:g.112566389A>C	intronic	EAS0006038_LCORL	-	-
Chr03_112566421	Chr03	112566421	112566421	A	G	Chr03:g.112566421A>G	intronic	EAS0006038_LCORL	-	-
Chr03_112566736	Chr03	112566736	112566736	A	G	Chr03:g.112566736A>G	intronic	EAS0006038_LCORL	-	-
Chr03_112568471	Chr03	112568471	112568471	A	G	Chr03:g.112568471A>G	intronic	EAS0006038_LCORL	-	-
Chr03_112568774	Chr03	112568774	112568774	G	A	Chr03:g.112568774G>A	intronic	EAS0006038_LCORL	-	-
Chr03_112569684	Chr03	112569684	112569684	C	T	Chr03:g.112569684C>T	intronic	EAS0006038_LCORL	-	-
Chr03_112569887	Chr03	112569887	112569887	A	T	Chr03:g.112569887A>T	intronic	EAS0006038_LCORL	-	-
Chr03_112570436	Chr03	112570436	112570436	T	C	Chr03:g.112570436T>C	intronic	EAS0006038_LCORL	-	-
Chr03_112570848	Chr03	112570848	112570848	G	A	Chr03:g.112570848G>A	intronic	EAS0006038_LCORL	-	-
Chr03_112571013	Chr03	112571013	112571013	A	G	Chr03:g.112571013A>G	intronic	EAS0006038_LCORL	-	-
Chr03_112571362	Chr03	112571362	112571362	A	G	Chr03:g.112571362A>G	intronic	EAS0006038_LCORL	-	-
Chr03_112571535	Chr03	112571535	112571535	C	T	Chr03:g.112571535C>T	intronic	EAS0006038_LCORL	-	-
Chr03_112572099	Chr03	112572099	112572099	A	T	Chr03:g.112572099A>T	intronic	EAS0006038_LCORL	-	-
Chr03_112572383	Chr03	112572383	112572383	A	C	Chr03:g.112572383A>C	intronic	EAS0006038_LCORL	-	-
Chr03_112573350	Chr03	112573350	112573350	G	A	Chr03:g.112573350G>A	intronic	EAS0006038_LCORL	-	-
Chr03_112573546	Chr03	112573546	112573546	T	A	Chr03:g.112573546T>A	intronic	EAS0006038_LCORL	-	-
Chr03_112573613	Chr03	112573613	112573613	T	G	Chr03:g.112573613T>G	intronic	EAS0006038_LCORL	-	-
Chr03_112574096	Chr03	112574096	112574096	C	A	Chr03:g.112574096C>A	intronic	EAS0006038_LCORL	-	-
Chr03_112574281	Chr03	112574281	112574281	A	T	Chr03:g.112574281A>T	intronic	EAS0006038_LCORL	-	-
Chr03_112574361	Chr03	112574361	112574361	G	A	Chr03:g.112574361G>A	intronic	EAS0006038_LCORL	-	-
Chr03_112575234	Chr03	112575234	112575234	G	A	Chr03:g.112575234G>A	intronic	EAS0006038_LCORL	-	-
Chr03_112575751	Chr03	112575751	112575751	T	C	Chr03:g.112575751T>C	intronic	EAS0006038_LCORL	-	-
Chr03_112576838	Chr03	112576838	112576838	C	A	Chr03:g.112576838C>A	intronic	EAS0006038_LCORL	-	-
Chr03_112576851	Chr03	112576851	112576851	A	T	Chr03:g.112576851A>T	intronic	EAS0006038_LCORL	-	-
Chr03_112577479	Chr03	112577479	112577479	A	G	Chr03:g.112577479A>G	intronic	EAS0006038_LCORL	-	-
Chr03_112578003	Chr03	112578003	112578003	A	G	Chr03:g.112578003A>G	intronic	EAS0006038_LCORL	-	-
Chr03_112578095	Chr03	112578095	112578095	G	C	Chr03:g.112578095G>C	intronic	EAS0006038_LCORL	-	-
Chr03_112578109	Chr03	112578109	112578109	A	G	Chr03:g.112578109A>G	intronic	EAS0006038_LCORL	-	-
Chr03_112578122	Chr03	112578122	112578122	G	T	Chr03:g.112578122G>T	intronic	EAS0006038_LCORL	-	-
Chr03_112578853	Chr03	112578853	112578853	T	C	Chr03:g.112578853T>C	intronic	EAS0006038_LCORL	-	-
Chr03_112579063	Chr03	112579063	112579063	T	G	Chr03:g.112579063T>G	intronic	EAS0006038_LCORL	-	-
Chr03_112579669	Chr03	112579669	112579669	G	A	Chr03:g.112579669G>A	intronic	EAS0006038_LCORL	-	-
Chr03_112579994	Chr03	112579994	112579994	G	A	Chr03:g.112579994G>A	intronic	EAS0006038_LCORL	-	-
Chr03_112580556	Chr03	112580556	112580556	T	C	Chr03:g.112580556T>C	intronic	EAS0006038_LCORL	-	-
Chr03_112580853	Chr03	112580853	112580853	G	A	Chr03:g.112580853G>A	intronic	EAS0006038_LCORL	-	-
Chr03_112580989	Chr03	112580989	112580989	A	G	Chr03:g.112580989A>G	intronic	EAS0006038_LCORL	-	-
Chr03_112581297	Chr03	112581297	112581297	G	A	Chr03:g.112581297G>A	intronic	EAS0006038_LCORL	-	-
Chr03_112581511	Chr03	112581511	112581511	A	G	Chr03:g.112581511A>G	intronic	EAS0006038_LCORL	-	-
Chr03_112581612	Chr03	112581612	112581612	C	T	Chr03:g.112581612C>T	intronic	EAS0006038_LCORL	-	-
Chr03_112581805	Chr03	112581805	112581805	A	G	Chr03:g.112581805A>G	intronic	EAS0006038_LCORL	-	-
Chr03_112582090	Chr03	112582090	112582090	G	A	Chr03:g.112582090G>A	intronic	EAS0006038_LCORL	-	-
Chr03_112582667	Chr03	112582667	112582667	A	G	Chr03:g.112582667A>G	intronic	EAS0006038_LCORL	-	-
Chr03_112583837	Chr03	112583837	112583837	T	C	Chr03:g.112583837T>C	intronic	EAS0006038_LCORL	-	-
Chr03_112583973	Chr03	112583973	112583973	G	A	Chr03:g.112583973G>A	intronic	EAS0006038_LCORL	-	-
Chr03_112584873	Chr03	112584873	112584873	A	G	Chr03:g.112584873A>G	intronic	EAS0006038_LCORL	-	-
Chr03_112584908	Chr03	112584908	112584908	A	G	Chr03:g.112584908A>G	intronic	EAS0006038_LCORL	-	-
Chr03_112584933	Chr03	112584933	112584933	T	G	Chr03:g.112584933T>G	intronic	EAS0006038_LCORL	-	-
Chr03_112585424	Chr03	112585424	112585424	G	A	Chr03:g.112585424G>A	intronic	EAS0006038_LCORL	-	-
Chr03_112586551	Chr03	112586551	112586551	C	T	Chr03:g.112586551C>T	intronic	EAS0006038_LCORL	-	-
Chr03_112586732	Chr03	112586732	112586732	T	C	Chr03:g.112586732T>C	intronic	EAS0006038_LCORL	-	-
Chr03_112587038	Chr03	112587038	112587038	T	C	Chr03:g.112587038T>C	intronic	EAS0006038_LCORL	-	-
Chr03_112587093	Chr03	112587093	112587093	G	A	Chr03:g.112587093G>A	intronic	EAS0006038_LCORL	-	-
Chr03_112587538	Chr03	112587538	112587538	G	A	Chr03:g.112587538G>A	intronic	EAS0006038_LCORL	-	-
Chr03_112587573	Chr03	112587573	112587573	C	A	Chr03:g.112587573C>A	intronic	EAS0006038_LCORL	-	-
Chr03_112587576	Chr03	112587576	112587576	A	C	Chr03:g.112587576A>C	intronic	EAS0006038_LCORL	-	-
Chr03_112587653	Chr03	112587653	112587653	T	A	Chr03:g.112587653T>A	intronic	EAS0006038_LCORL	-	-
Chr03_112587758	Chr03	112587758	112587758	T	A	Chr03:g.112587758T>A	intronic	EAS0006038_LCORL	-	-
Chr03_112588232	Chr03	112588232	112588232	T	G	Chr03:g.112588232T>G	intronic	EAS0006038_LCORL	-	-
Chr03_112588302	Chr03	112588302	112588302	A	G	Chr03:g.112588302A>G	intronic	EAS0006038_LCORL	-	-
Chr03_112588497	Chr03	112588497	112588497	T	C	Chr03:g.112588497T>C	intronic	EAS0006038_LCORL	-	-
Chr03_112588508	Chr03	112588508	112588508	T	C	Chr03:g.112588508T>C	intronic	EAS0006038_LCORL	-	-
Chr03_112588537	Chr03	112588537	112588537	G	A	Chr03:g.112588537G>A	intronic	EAS0006038_LCORL	-	-
Chr03_112588587	Chr03	112588587	112588587	T	C	Chr03:g.112588587T>C	intronic	EAS0006038_LCORL	-	-
Chr03_112589981	Chr03	112589981	112589981	C	T	Chr03:g.112589981C>T	intronic	EAS0006038_LCORL	-	-
Chr03_112590023	Chr03	112590023	112590023	G	T	Chr03:g.112590023G>T	intronic	EAS0006038_LCORL	-	-
Chr03_112590126	Chr03	112590126	112590126	C	T	Chr03:g.112590126C>T	intronic	EAS0006038_LCORL	-	-
Chr03_112591212	Chr03	112591212	112591212	A	T	Chr03:g.112591212A>T	intronic	EAS0006038_LCORL	-	-
Chr03_112591294	Chr03	112591294	112591294	G	A	Chr03:g.112591294G>A	intronic	EAS0006038_LCORL	-	-
Chr03_112591361	Chr03	112591361	112591361	G	C	Chr03:g.112591361G>C	intronic	EAS0006038_LCORL	-	-
Chr03_112592316	Chr03	112592316	112592316	T	C	Chr03:g.112592316T>C	intronic	EAS0006038_LCORL	-	-
Chr03_112592591	Chr03	112592591	112592591	A	G	Chr03:g.112592591A>G	intronic	EAS0006038_LCORL	-	-
Chr03_112593215	Chr03	112593215	112593215	T	G	Chr03:g.112593215T>G	intronic	EAS0006038_LCORL	-	-
Chr03_112593375	Chr03	112593375	112593375	A	G	Chr03:g.112593375A>G	intronic	EAS0006038_LCORL	-	-
Chr03_112593405	Chr03	112593405	112593405	A	G	Chr03:g.112593405A>G	intronic	EAS0006038_LCORL	-	-
Chr03_112593439	Chr03	112593439	112593439	A	G	Chr03:g.112593439A>G	intronic	EAS0006038_LCORL	-	-
Chr03_112595150	Chr03	112595150	112595150	C	G	Chr03:g.112595150C>G	intronic	EAS0006038_LCORL	-	-
Chr03_112595197	Chr03	112595197	112595197	C	G	Chr03:g.112595197C>G	intronic	EAS0006038_LCORL	-	-
Chr03_112595340	Chr03	112595340	112595340	C	G	Chr03:g.112595340C>G	intronic	EAS0006038_LCORL	-	-
Chr03_112595578	Chr03	112595578	112595578	A	G	Chr03:g.112595578A>G	intronic	EAS0006038_LCORL	-	-
Chr03_112595766	Chr03	112595766	112595766	A	G	Chr03:g.112595766A>G	intronic	EAS0006038_LCORL	-	-
Chr03_112596139	Chr03	112596139	112596139	T	G	Chr03:g.112596139T>G	intronic	EAS0006038_LCORL	-	-
Chr03_112596171	Chr03	112596171	112596171	G	A	Chr03:g.112596171G>A	intronic	EAS0006038_LCORL	-	-
Chr03_112596191	Chr03	112596191	112596191	G	T	Chr03:g.112596191G>T	intronic	EAS0006038_LCORL	-	-
Chr03_112596234	Chr03	112596234	112596234	G	T	Chr03:g.112596234G>T	intronic	EAS0006038_LCORL	-	-
Chr03_112596352	Chr03	112596352	112596352	A	G	Chr03:g.112596352A>G	intronic	EAS0006038_LCORL	-	-
Chr03_112596711	Chr03	112596711	112596711	A	C	Chr03:g.112596711A>C	intronic	EAS0006038_LCORL	-	-
Chr03_112596853	Chr03	112596853	112596853	A	G	Chr03:g.112596853A>G	intronic	EAS0006038_LCORL	-	-
Chr03_112597113	Chr03	112597113	112597113	T	G	Chr03:g.112597113T>G	intronic	EAS0006038_LCORL	-	-
Chr03_112597122	Chr03	112597122	112597122	G	A	Chr03:g.112597122G>A	intronic	EAS0006038_LCORL	-	-
Chr03_112597830	Chr03	112597830	112597830	G	A	Chr03:g.112597830G>A	intronic	EAS0006038_LCORL	-	-
Chr03_112598000	Chr03	112598000	112598000	C	T	Chr03:g.112598000C>T	intronic	EAS0006038_LCORL	-	-
Chr03_112598001	Chr03	112598001	112598001	G	T	Chr03:g.112598001G>T	intronic	EAS0006038_LCORL	-	-
Chr03_112598782	Chr03	112598782	112598782	C	T	Chr03:g.112598782C>T	intronic	EAS0006038_LCORL	-	-
Chr03_112598809	Chr03	112598809	112598809	T	A	Chr03:g.112598809T>A	intronic	EAS0006038_LCORL	-	-
Chr03_112599211	Chr03	112599211	112599211	C	T	Chr03:g.112599211C>T	intronic	EAS0006038_LCORL	-	-
Chr03_112599321	Chr03	112599321	112599321	C	T	Chr03:g.112599321C>T	intronic	EAS0006038_LCORL	-	-
Chr03_112599330	Chr03	112599330	112599330	C	A	Chr03:g.112599330C>A	intronic	EAS0006038_LCORL	-	-
Chr03_112599405	Chr03	112599405	112599405	G	A	Chr03:g.112599405G>A	intronic	EAS0006038_LCORL	-	-
Chr03_112600879	Chr03	112600879	112600879	G	A	Chr03:g.112600879G>A	intronic	EAS0006038_LCORL	-	-
Chr03_112600895	Chr03	112600895	112600895	A	G	Chr03:g.112600895A>G	intronic	EAS0006038_LCORL	-	-
Chr03_112601001	Chr03	112601001	112601001	T	G	Chr03:g.112601001T>G	intronic	EAS0006038_LCORL	-	-
Chr03_112601283	Chr03	112601283	112601283	G	C	Chr03:g.112601283G>C	intronic	EAS0006038_LCORL	-	-
Chr03_112601908	Chr03	112601908	112601908	C	G	Chr03:g.112601908C>G	intronic	EAS0006038_LCORL	-	-
Chr03_112602025	Chr03	112602025	112602025	A	G	Chr03:g.112602025A>G	intronic	EAS0006038_LCORL	-	-
Chr03_112602455	Chr03	112602455	112602455	T	A	Chr03:g.112602455T>A	intronic	EAS0006038_LCORL	-	-
Chr03_112602837	Chr03	112602837	112602837	C	G	Chr03:g.112602837C>G	intronic	EAS0006038_LCORL	-	-
Chr03_112603289	Chr03	112603289	112603289	C	T	Chr03:g.112603289C>T	intronic	EAS0006038_LCORL	-	-
Chr03_112604116	Chr03	112604116	112604116	A	G	Chr03:g.112604116A>G	intronic	EAS0006038_LCORL	-	-
Chr03_112604138	Chr03	112604138	112604138	G	A	Chr03:g.112604138G>A	intronic	EAS0006038_LCORL	-	-
Chr03_112604538	Chr03	112604538	112604538	A	T	Chr03:g.112604538A>T	intronic	EAS0006038_LCORL	-	-
Chr03_112604543	Chr03	112604543	112604543	G	A	Chr03:g.112604543G>A	intronic	EAS0006038_LCORL	-	-
Chr03_112604784	Chr03	112604784	112604784	C	T	Chr03:g.112604784C>T	intronic	EAS0006038_LCORL	-	-
Chr03_112605355	Chr03	112605355	112605355	G	C	Chr03:g.112605355G>C	intronic	EAS0006038_LCORL	-	-
Chr03_112605361	Chr03	112605361	112605361	C	T	Chr03:g.112605361C>T	intronic	EAS0006038_LCORL	-	-
Chr03_112605436	Chr03	112605436	112605436	T	C	Chr03:g.112605436T>C	intronic	EAS0006038_LCORL	-	-
Chr03_112605520	Chr03	112605520	112605520	G	T	Chr03:g.112605520G>T	intronic	EAS0006038_LCORL	-	-
Chr03_112605649	Chr03	112605649	112605649	A	G	Chr03:g.112605649A>G	intronic	EAS0006038_LCORL	-	-
Chr03_112605663	Chr03	112605663	112605663	T	G	Chr03:g.112605663T>G	intronic	EAS0006038_LCORL	-	-
Chr03_112606216	Chr03	112606216	112606216	T	C	Chr03:g.112606216T>C	intronic	EAS0006038_LCORL	-	-
Chr03_112606536	Chr03	112606536	112606536	G	T	Chr03:g.112606536G>T	intronic	EAS0006038_LCORL	-	-
Chr03_112606631	Chr03	112606631	112606631	G	A	Chr03:g.112606631G>A	intronic	EAS0006038_LCORL	-	-
Chr03_112606775	Chr03	112606775	112606775	G	A	Chr03:g.112606775G>A	intronic	EAS0006038_LCORL	-	-
Chr03_112606781	Chr03	112606781	112606781	A	G	Chr03:g.112606781A>G	intronic	EAS0006038_LCORL	-	-
Chr03_112606967	Chr03	112606967	112606967	A	G	Chr03:g.112606967A>G	intronic	EAS0006038_LCORL	-	-
Chr03_112607007	Chr03	112607007	112607007	A	T	Chr03:g.112607007A>T	intronic	EAS0006038_LCORL	-	-
Chr03_112608572	Chr03	112608572	112608572	T	C	Chr03:g.112608572T>C	intronic	EAS0006038_LCORL	-	-
Chr03_112608591	Chr03	112608591	112608591	A	G	Chr03:g.112608591A>G	intronic	EAS0006038_LCORL	-	-
Chr03_112608631	Chr03	112608631	112608631	A	G	Chr03:g.112608631A>G	intronic	EAS0006038_LCORL	-	-
Chr03_112608684	Chr03	112608684	112608684	T	A	Chr03:g.112608684T>A	intronic	EAS0006038_LCORL	-	-
Chr03_112608984	Chr03	112608984	112608984	G	A	Chr03:g.112608984G>A	intronic	EAS0006038_LCORL	-	-
Chr03_112610636	Chr03	112610636	112610636	T	G	Chr03:g.112610636T>G	intronic	EAS0006038_LCORL	-	-
Chr03_112610649	Chr03	112610649	112610649	T	A	Chr03:g.112610649T>A	intronic	EAS0006038_LCORL	-	-
Chr03_112610798	Chr03	112610798	112610798	T	G	Chr03:g.112610798T>G	intronic	EAS0006038_LCORL	-	-
Chr03_112611684	Chr03	112611684	112611684	T	G	Chr03:g.112611684T>G	intronic	EAS0006038_LCORL	-	-
Chr03_112611697	Chr03	112611697	112611697	G	A	Chr03:g.112611697G>A	intronic	EAS0006038_LCORL	-	-
Chr03_112611991	Chr03	112611991	112611991	T	G	Chr03:g.112611991T>G	intronic	EAS0006038_LCORL	-	-
Chr03_112612218	Chr03	112612218	112612218	C	T	Chr03:g.112612218C>T	intronic	EAS0006038_LCORL	-	-
Chr03_112612256	Chr03	112612256	112612256	T	G	Chr03:g.112612256T>G	intronic	EAS0006038_LCORL	-	-
Chr03_112612765	Chr03	112612765	112612765	A	G	Chr03:g.112612765A>G	intronic	EAS0006038_LCORL	-	-
Chr03_112613323	Chr03	112613323	112613323	C	T	Chr03:g.112613323C>T	intronic	EAS0006038_LCORL	-	-
Chr03_112613386	Chr03	112613386	112613386	G	A	Chr03:g.112613386G>A	intronic	EAS0006038_LCORL	-	-
Chr03_112613565	Chr03	112613565	112613565	A	G	Chr03:g.112613565A>G	intronic	EAS0006038_LCORL	-	-
Chr03_112613584	Chr03	112613584	112613584	G	A	Chr03:g.112613584G>A	intronic	EAS0006038_LCORL	-	-
Chr03_112613846	Chr03	112613846	112613846	C	A	Chr03:g.112613846C>A	intronic	EAS0006038_LCORL	-	-
Chr03_112614564	Chr03	112614564	112614564	A	G	Chr03:g.112614564A>G	intronic	EAS0006038_LCORL	-	-
Chr03_112614631	Chr03	112614631	112614631	C	T	Chr03:g.112614631C>T	intronic	EAS0006038_LCORL	-	-
Chr03_112615525	Chr03	112615525	112615525	C	A	Chr03:g.112615525C>A	intronic	EAS0006038_LCORL	-	-
Chr03_112615737	Chr03	112615737	112615737	G	C	Chr03:g.112615737G>C	intronic	EAS0006038_LCORL	-	-
Chr03_112615986	Chr03	112615986	112615986	C	G	Chr03:g.112615986C>G	intronic	EAS0006038_LCORL	-	-
Chr03_112616198	Chr03	112616198	112616198	A	G	Chr03:g.112616198A>G	intronic	EAS0006038_LCORL	-	-
Chr03_112616611	Chr03	112616611	112616611	A	G	Chr03:g.112616611A>G	intronic	EAS0006038_LCORL	-	-
Chr03_112616682	Chr03	112616682	112616682	A	G	Chr03:g.112616682A>G	intronic	EAS0006038_LCORL	-	-
Chr03_112616740	Chr03	112616740	112616740	A	G	Chr03:g.112616740A>G	intronic	EAS0006038_LCORL	-	-
Chr03_112617007	Chr03	112617007	112617007	A	G	Chr03:g.112617007A>G	intronic	EAS0006038_LCORL	-	-
Chr03_112617052	Chr03	112617052	112617052	A	C	Chr03:g.112617052A>C	intronic	EAS0006038_LCORL	-	-
Chr03_112624613	Chr03	112624613	112624613	C	G	Chr03:g.112624613C>G	intronic	EAS0006038_LCORL	-	-
Chr03_112627050	Chr03	112627050	112627050	G	A	Chr03:g.112627050G>A	intronic	EAS0006038_LCORL	-	-
Chr03_112627051	Chr03	112627051	112627051	G	A	Chr03:g.112627051G>A	intronic	EAS0006038_LCORL	-	-
Chr03_112627189	Chr03	112627189	112627189	T	C	Chr03:g.112627189T>C	intronic	EAS0006038_LCORL	-	-
Chr03_112627689	Chr03	112627689	112627689	C	T	Chr03:g.112627689C>T	intronic	EAS0006038_LCORL	-	-
Chr03_112627700	Chr03	112627700	112627700	G	A	Chr03:g.112627700G>A	intronic	EAS0006038_LCORL	-	-
Chr03_112628455	Chr03	112628455	112628455	A	G	Chr03:g.112628455A>G	intronic	EAS0006038_LCORL	-	-
Chr03_112628761	Chr03	112628761	112628761	G	A	Chr03:g.112628761G>A	intronic	EAS0006038_LCORL	-	-
Chr03_112629230	Chr03	112629230	112629230	A	G	Chr03:g.112629230A>G	intronic	EAS0006038_LCORL	-	-
Chr03_112629350	Chr03	112629350	112629350	G	A	Chr03:g.112629350G>A	intronic	EAS0006038_LCORL	-	-
Chr03_112629448	Chr03	112629448	112629448	C	T	Chr03:g.112629448C>T	intronic	EAS0006038_LCORL	-	-
Chr03_112629449	Chr03	112629449	112629449	G	A	Chr03:g.112629449G>A	intronic	EAS0006038_LCORL	-	-
Chr03_112629664	Chr03	112629664	112629664	C	T	Chr03:g.112629664C>T	intronic	EAS0006038_LCORL	-	-
Chr03_112629896	Chr03	112629896	112629896	C	T	Chr03:g.112629896C>T	intronic	EAS0006038_LCORL	-	-
Chr03_112629997	Chr03	112629997	112629997	T	A	Chr03:g.112629997T>A	intronic	EAS0006038_LCORL	-	-
Chr03_112630586	Chr03	112630586	112630586	T	C	Chr03:g.112630586T>C	intronic	EAS0006038_LCORL	-	-
Chr03_112630702	Chr03	112630702	112630702	A	G	Chr03:g.112630702A>G	intronic	EAS0006038_LCORL	-	-
Chr03_112631169	Chr03	112631169	112631169	T	C	Chr03:g.112631169T>C	intronic	EAS0006038_LCORL	-	-
Chr03_112631263	Chr03	112631263	112631263	C	T	Chr03:g.112631263C>T	intronic	EAS0006038_LCORL	-	-
Chr03_112631310	Chr03	112631310	112631310	A	G	Chr03:g.112631310A>G	intronic	EAS0006038_LCORL	-	-
Chr03_112631429	Chr03	112631429	112631429	C	T	Chr03:g.112631429C>T	intronic	EAS0006038_LCORL	-	-
Chr03_112632111	Chr03	112632111	112632111	C	T	Chr03:g.112632111C>T	intronic	EAS0006038_LCORL	-	-
Chr03_112633257	Chr03	112633257	112633257	G	A	Chr03:g.112633257G>A	intronic	EAS0006038_LCORL	-	-
Chr03_112633355	Chr03	112633355	112633355	A	G	Chr03:g.112633355A>G	intronic	EAS0006038_LCORL	-	-
Chr03_112633678	Chr03	112633678	112633678	A	G	Chr03:g.112633678A>G	intronic	EAS0006038_LCORL	-	-
Chr03_112633698	Chr03	112633698	112633698	A	G	Chr03:g.112633698A>G	intronic	EAS0006038_LCORL	-	-
Chr03_112634734	Chr03	112634734	112634734	G	A	Chr03:g.112634734G>A	intronic	EAS0006038_LCORL	-	-
Chr03_112636159	Chr03	112636159	112636159	T	A	Chr03:g.112636159T>A	intronic	EAS0006038_LCORL	-	-
Chr03_112636312	Chr03	112636312	112636312	G	A	Chr03:g.112636312G>A	intronic	EAS0006038_LCORL	-	-
Chr03_112636567	Chr03	112636567	112636567	T	G	Chr03:g.112636567T>G	intronic	EAS0006038_LCORL	-	-
Chr03_112636570	Chr03	112636570	112636570	C	T	Chr03:g.112636570C>T	intronic	EAS0006038_LCORL	-	-
Chr03_112637228	Chr03	112637228	112637228	G	A	Chr03:g.112637228G>A	intronic	EAS0006038_LCORL	-	-
Chr03_112637776	Chr03	112637776	112637776	A	T	Chr03:g.112637776A>T	intronic	EAS0006038_LCORL	-	-
Chr03_112637943	Chr03	112637943	112637943	C	T	Chr03:g.112637943C>T	intronic	EAS0006038_LCORL	-	-
Chr03_112639014	Chr03	112639014	112639014	A	G	Chr03:g.112639014A>G	intronic	EAS0006038_LCORL	-	-
Chr03_112639017	Chr03	112639017	112639017	G	A	Chr03:g.112639017G>A	intronic	EAS0006038_LCORL	-	-
Chr03_112639614	Chr03	112639614	112639614	G	A	Chr03:g.112639614G>A	intronic	EAS0006038_LCORL	-	-
Chr03_112640249	Chr03	112640249	112640249	G	A	Chr03:g.112640249G>A	intronic	EAS0006038_LCORL	-	-
Chr03_112640451	Chr03	112640451	112640451	T	G	Chr03:g.112640451T>G	intronic	EAS0006038_LCORL	-	-
Chr03_112640595	Chr03	112640595	112640595	G	C	Chr03:g.112640595G>C	intronic	EAS0006038_LCORL	-	-
Chr03_112640664	Chr03	112640664	112640664	A	G	Chr03:g.112640664A>G	intronic	EAS0006038_LCORL	-	-
Chr03_112641326	Chr03	112641326	112641326	G	A	Chr03:g.112641326G>A	intronic	EAS0006038_LCORL	-	-
Chr03_112641690	Chr03	112641690	112641690	A	G	Chr03:g.112641690A>G	intronic	EAS0006038_LCORL	-	-
Chr03_112642161	Chr03	112642161	112642161	C	T	Chr03:g.112642161C>T	intronic	EAS0006038_LCORL	-	-
Chr03_112642865	Chr03	112642865	112642865	A	C	Chr03:g.112642865A>C	intronic	EAS0006038_LCORL	-	-
Chr03_112642988	Chr03	112642988	112642988	C	T	Chr03:g.112642988C>T	intronic	EAS0006038_LCORL	-	-
Chr03_112643147	Chr03	112643147	112643147	G	A	Chr03:g.112643147G>A	intronic	EAS0006038_LCORL	-	-
Chr03_112643328	Chr03	112643328	112643328	T	C	Chr03:g.112643328T>C	intronic	EAS0006038_LCORL	-	-
Chr03_112644376	Chr03	112644376	112644376	T	G	Chr03:g.112644376T>G	intronic	EAS0006038_LCORL	-	-
Chr03_112644853	Chr03	112644853	112644853	G	A	Chr03:g.112644853G>A	intronic	EAS0006038_LCORL	-	-
Chr03_112644981	Chr03	112644981	112644981	G	A	Chr03:g.112644981G>A	intronic	EAS0006038_LCORL	-	-
Chr03_112645000	Chr03	112645000	112645000	T	C	Chr03:g.112645000T>C	intronic	EAS0006038_LCORL	-	-
Chr03_112645030	Chr03	112645030	112645030	G	A	Chr03:g.112645030G>A	intronic	EAS0006038_LCORL	-	-
Chr03_112645040	Chr03	112645040	112645040	G	A	Chr03:g.112645040G>A	intronic	EAS0006038_LCORL	-	-
Chr03_112645064	Chr03	112645064	112645064	G	A	Chr03:g.112645064G>A	intronic	EAS0006038_LCORL	-	-
Chr03_112646150	Chr03	112646150	112646150	A	G	Chr03:g.112646150A>G	intronic	EAS0006038_LCORL	-	-
Chr03_112646743	Chr03	112646743	112646743	G	A	Chr03:g.112646743G>A	intronic	EAS0006038_LCORL	-	-
Chr03_112646754	Chr03	112646754	112646754	G	A	Chr03:g.112646754G>A	intronic	EAS0006038_LCORL	-	-
Chr03_112647258	Chr03	112647258	112647258	G	A	Chr03:g.112647258G>A	intronic	EAS0006038_LCORL	-	-
Chr03_112647331	Chr03	112647331	112647331	A	G	Chr03:g.112647331A>G	intronic	EAS0006038_LCORL	-	-
Chr03_112647814	Chr03	112647814	112647814	C	T	Chr03:g.112647814C>T	intronic	EAS0006038_LCORL	-	-
Chr03_112648128	Chr03	112648128	112648128	A	G	Chr03:g.112648128A>G	intronic	EAS0006038_LCORL	-	-
Chr03_112648742	Chr03	112648742	112648742	A	T	Chr03:g.112648742A>T	intronic	EAS0006038_LCORL	-	-
Chr03_112648776	Chr03	112648776	112648776	C	T	Chr03:g.112648776C>T	intronic	EAS0006038_LCORL	-	-
Chr03_112648949	Chr03	112648949	112648949	A	G	Chr03:g.112648949A>G	intronic	EAS0006038_LCORL	-	-
Chr03_112649324	Chr03	112649324	112649324	A	C	Chr03:g.112649324A>C	intronic	EAS0006038_LCORL	-	-
Chr03_112649346	Chr03	112649346	112649346	T	A	Chr03:g.112649346T>A	intronic	EAS0006038_LCORL	-	-
Chr03_112649354	Chr03	112649354	112649354	A	T	Chr03:g.112649354A>T	intronic	EAS0006038_LCORL	-	-
Chr03_112649367	Chr03	112649367	112649367	A	T	Chr03:g.112649367A>T	intronic	EAS0006038_LCORL	-	-
Chr03_112649439	Chr03	112649439	112649439	A	C	Chr03:g.112649439A>C	intronic	EAS0006038_LCORL	-	-
Chr03_112649488	Chr03	112649488	112649488	T	C	Chr03:g.112649488T>C	intronic	EAS0006038_LCORL	-	-
Chr03_112649536	Chr03	112649536	112649536	G	A	Chr03:g.112649536G>A	intronic	EAS0006038_LCORL	-	-
Chr03_112649840	Chr03	112649840	112649840	T	C	Chr03:g.112649840T>C	intronic	EAS0006038_LCORL	-	-
Chr03_112650023	Chr03	112650023	112650023	T	C	Chr03:g.112650023T>C	intronic	EAS0006038_LCORL	-	-
Chr03_112650840	Chr03	112650840	112650840	A	T	Chr03:g.112650840A>T	intronic	EAS0006038_LCORL	-	-
Chr03_112650985	Chr03	112650985	112650985	A	G	Chr03:g.112650985A>G	intronic	EAS0006038_LCORL	-	-
Chr03_112651046	Chr03	112651046	112651046	A	G	Chr03:g.112651046A>G	intronic	EAS0006038_LCORL	-	-
Chr03_112651329	Chr03	112651329	112651329	C	T	Chr03:g.112651329C>T	intronic	EAS0006038_LCORL	-	-
Chr03_112652013	Chr03	112652013	112652013	C	G	Chr03:g.112652013C>G	intronic	EAS0006038_LCORL	-	-
Chr03_112653025	Chr03	112653025	112653025	G	T	Chr03:g.112653025G>T	intronic	EAS0006038_LCORL	-	-
Chr03_112653189	Chr03	112653189	112653189	G	C	Chr03:g.112653189G>C	intronic	EAS0006038_LCORL	-	-
Chr03_112653207	Chr03	112653207	112653207	T	A	Chr03:g.112653207T>A	intronic	EAS0006038_LCORL	-	-
Chr03_112654545	Chr03	112654545	112654545	A	G	Chr03:g.112654545A>G	intronic	EAS0006038_LCORL	-	-
Chr03_112655217	Chr03	112655217	112655217	T	C	Chr03:g.112655217T>C	intronic	EAS0006038_LCORL	-	-
Chr03_112655424	Chr03	112655424	112655424	A	G	Chr03:g.112655424A>G	intronic	EAS0006038_LCORL	-	-
Chr03_112655847	Chr03	112655847	112655847	C	T	Chr03:g.112655847C>T	intronic	EAS0006038_LCORL	-	-
Chr03_112656175	Chr03	112656175	112656175	C	T	Chr03:g.112656175C>T	intronic	EAS0006038_LCORL	-	-
Chr03_112656220	Chr03	112656220	112656220	A	G	Chr03:g.112656220A>G	intronic	EAS0006038_LCORL	-	-
Chr03_112656755	Chr03	112656755	112656755	T	A	Chr03:g.112656755T>A	intronic	EAS0006038_LCORL	-	-
Chr03_112657002	Chr03	112657002	112657002	A	G	Chr03:g.112657002A>G	intronic	EAS0006038_LCORL	-	-
Chr03_112657777	Chr03	112657777	112657777	A	G	Chr03:g.112657777A>G	intronic	EAS0006038_LCORL	-	-
Chr03_112657836	Chr03	112657836	112657836	C	T	Chr03:g.112657836C>T	intronic	EAS0006038_LCORL	-	-
Chr03_112657849	Chr03	112657849	112657849	C	T	Chr03:g.112657849C>T	intronic	EAS0006038_LCORL	-	-
Chr03_112662605	Chr03	112662605	112662605	T	A	Chr03:g.112662605T>A	intronic	EAS0006038_LCORL	-	-
Chr03_112662874	Chr03	112662874	112662874	A	G	Chr03:g.112662874A>G	intronic	EAS0006038_LCORL	-	-
Chr03_112664848	Chr03	112664848	112664848	T	C	Chr03:g.112664848T>C	intronic	EAS0006038_LCORL	-	-
Chr03_112665214	Chr03	112665214	112665214	G	A	Chr03:g.112665214G>A	intronic	EAS0006038_LCORL	-	-
Chr03_112665363	Chr03	112665363	112665363	T	C	Chr03:g.112665363T>C	exonic	EAS0006038_LCORL	synonymous SNV	EAS0006038_LCORL:EAS0006038_LCORL:exon9:c.T1542C:p.P514P,
Chr03_112665505	Chr03	112665505	112665505	A	G	Chr03:g.112665505A>G	exonic	EAS0006038_LCORL	nonsynonymous SNV	EAS0006038_LCORL:EAS0006038_LCORL:exon9:c.A1684G:p.T562A,
Chr03_112665979	Chr03	112665979	112665979	C	G	Chr03:g.112665979C>G	exonic	EAS0006038_LCORL	nonsynonymous SNV	EAS0006038_LCORL:EAS0006038_LCORL:exon9:c.C2158G:p.Q720E,
Chr03_112666078	Chr03	112666078	112666078	G	A	Chr03:g.112666078G>A	exonic	EAS0006038_LCORL	nonsynonymous SNV	EAS0006038_LCORL:EAS0006038_LCORL:exon9:c.G2257A:p.A753T,
Chr03_112666237	Chr03	112666237	112666237	T	C	Chr03:g.112666237T>C	exonic	EAS0006038_LCORL	synonymous SNV	EAS0006038_LCORL:EAS0006038_LCORL:exon9:c.T2416C:p.L806L,
Chr03_112666576	Chr03	112666576	112666576	C	T	Chr03:g.112666576C>T	exonic	EAS0006038_LCORL	nonsynonymous SNV	EAS0006038_LCORL:EAS0006038_LCORL:exon9:c.C2755T:p.L919F,
Chr03_112666807	Chr03	112666807	112666807	G	A	Chr03:g.112666807G>A	exonic	EAS0006038_LCORL	nonsynonymous SNV	EAS0006038_LCORL:EAS0006038_LCORL:exon9:c.G2986A:p.V996I,
Chr03_112667075	Chr03	112667075	112667075	T	C	Chr03:g.112667075T>C	exonic	EAS0006038_LCORL	nonsynonymous SNV	EAS0006038_LCORL:EAS0006038_LCORL:exon9:c.T3254C:p.I1085T,
Chr03_112668210	Chr03	112668210	112668210	G	T	Chr03:g.112668210G>T	exonic	EAS0006038_LCORL	synonymous SNV	EAS0006038_LCORL:EAS0006038_LCORL:exon9:c.G4389T:p.T1463T,
Chr03_112671026	Chr03	112671026	112671026	G	A	Chr03:g.112671026G>A	intronic	EAS0006038_LCORL	-	-
Chr03_112671779	Chr03	112671779	112671779	C	T	Chr03:g.112671779C>T	intronic	EAS0006038_LCORL	-	-
Chr03_112671859	Chr03	112671859	112671859	C	T	Chr03:g.112671859C>T	intronic	EAS0006038_LCORL	-	-
Chr03_112671878	Chr03	112671878	112671878	T	C	Chr03:g.112671878T>C	intronic	EAS0006038_LCORL	-	-
Chr03_112672511	Chr03	112672511	112672511	G	A	Chr03:g.112672511G>A	intronic	EAS0006038_LCORL	-	-
Chr03_112672946	Chr03	112672946	112672946	A	G	Chr03:g.112672946A>G	intronic	EAS0006038_LCORL	-	-
Chr03_112673294	Chr03	112673294	112673294	A	G	Chr03:g.112673294A>G	intronic	EAS0006038_LCORL	-	-
Chr03_112673800	Chr03	112673800	112673800	T	G	Chr03:g.112673800T>G	intronic	EAS0006038_LCORL	-	-
Chr03_112673920	Chr03	112673920	112673920	G	C	Chr03:g.112673920G>C	intronic	EAS0006038_LCORL	-	-
Chr03_112674013	Chr03	112674013	112674013	T	C	Chr03:g.112674013T>C	intronic	EAS0006038_LCORL	-	-

## Sheet: TableS2
Table S2 Sequencing results of the LCORL gene in 396 Dezhou donkeys
ID	chrom	positio	ref	the number of normal genotype	the number of heterozygote genotype	the number of mutation genotype	Normal allele frequency	Mutant allele frequency	A68	B21	B1	B39	A38	A85	A18	A53	A69	B22	B2	B40	A39	A86	A21	A54	A70	B23	B41	A40	B3	A22	A55	A87	A71	B24	B42	A41	B4	A56	A23	A88	A72	B25	A42	B5	A57	A24	A89	A73	B44
Chr03_112542304	Chr03	112542304	T	381	15	0	0.962121	0.0189394	TT	TT	TT	TT	TT	TT	TT	TT	TT	TT	TT	TT	TT	TT	TT	TT	TT	TT	TT	TT	TA	TT	TT	TT	TT	TT	TT	TT	TA	TT	TT	TT	TA	TT	TT	TT	TT	TT	TT	TT	TT
Chr03_112542356	Chr03	112542356	T	328	65	3	0.828283	0.0896465	TT	TC	TT	TT	TT	TT	TT	TT	TT	TT	TT	TC	TT	TT	TC	TT	TT	TT	TT	TT	TC	TT	TT	TT	TT	TT	TC	TC	TC	TT	TT	TT	TC	TT	TC	TT	TT	TC	TT	TT	TT
Chr03_112542431	Chr03	112542431	C	360	35	0	0.911392	0.0443038	CC	CA	CC	CC	CC	CC	CC	CC	CC	CC	CC	CA	CC	CC	CC	CC	CC	CC	CC	CC	CC	CC	CC	CC	CC	CC	CA	CA	CC	CC	CC	CC	CC	CC	CA	CC	CC	CA	CC	CC	CC
Chr03_112542554	Chr03	112542554	G	395	1	0	0.997475	0.00126263	GG	GG	GG	GG	GG	GG	GG	GG	GG	GG	GG	GG	GG	GG	GG	GG	GG	GG	GG	GG	GG	GG	GG	GG	GG	GG	GG	GG	GG	GG	GG	GG	GG	GG	GG	GG	GG	GG	GG	GG	GG
Chr03_112542561	Chr03	112542561	C	328	65	3	0.828283	0.0896465	CC	CG	CC	CC	CC	CC	CC	CC	CC	CC	CC	CG	CC	CC	CG	CC	CC	CC	CC	CC	CG	CC	CC	CC	CC	CC	CG	CG	CG	CC	CC	CC	CG	CC	CG	CC	CC	CG	CC	CC	CC
Chr03_112542752	Chr03	112542752	T	395	1	0	0.997475	0.00126263	TT	TT	TT	TT	TT	TT	TT	TT	TT	TT	TT	TT	TT	TT	TT	TT	TT	TT	TT	TT	TT	TT	TT	TT	TT	TT	TT	TT	TT	TT	TT	TT	TT	TT	TT	TT	TT	TT	TT	TT	TT
Chr03_112542866	Chr03	112542866	C	394	1	0	0.997468	0.00126582	CC	CC	CC	CC	CC	CC	CC	CC	CC	CC	CC	CC	CC	CC	CC	CC	CC	CC	CC	CC	CC	CC	CC	CC	CC	CC	CC	CC	CC	CC	CC	CC	CC	CC	CC	CC	CC	CC	CC	CC	CC
Chr03_112542888	Chr03	112542888	T	378	17	0	0.956962	0.021519	TT	TT	TT	TT	TT	TT	TT	TT	TT	TT	TT	TC	TT	TT	TT	TT	TT	TT	TT	TT	TT	TT	TT	TT	TT	TT	TC	TT	TT	TT	TT	TT	TT	TT	TT	TT	TT	TT	TT	TT	TT
Chr03_112542901	Chr03	112542901	T	324	69	0	0.824427	0.0877863	TT	TC	TT	TT	TT	TT	TT	TT	TT	TT	TT	TC	TT	TT	TC	TT	TT	TT	TT	TT	TC	TT	TT	TT	TT	TT	TC	TC	TC	TT	TT	TT	TC	TT	TC	TT	TT	TC	TT	TT	TT
Chr03_112543141	Chr03	112543141	C	391	1	0	0.997449	0.00127551	CC	CC	CC	CC	CC	CC	CC	CC	CC	CC	CC	CC	CC	CC	CC	CC	CC	CC	CC	CC	CC	CC	CC	CC	CC	CC	CC	CC	CC	CC	CC	CC	CC	CC	CC	CC	CC	CC	CC	CC	CC
Chr03_112543145	Chr03	112543145	A	324	70	1	0.820253	0.0911392	AA	AG	AA	AA	AA	AA	AA	AA	AA	AA	AA	AG	AA	AA	AG	AA	AA	AA	AA	AA	AG	AA	AA	AA	AA	AA	AG	AG	AG	AA	AA	AA	AG	AA	AG	AA	AA	AG	AA	AA	AA
Chr03_112543176	Chr03	112543176	C	387	9	0	0.977273	0.0113636	CC	CC	CC	CC	CC	CC	CC	CC	CC	CC	CC	CC	CC	CC	CC	CC	CC	CC	CC	CC	CC	CC	CC	CC	CC	CC	CC	CC	CC	CC	CC	CC	CC	CC	CC	CC	CC	CC	CC	CC	CC
Chr03_112543512	Chr03	112543512	G	391	4	0	0.989873	0.00506329	GG	GG	GG	GG	GG	GG	GG	GG	GG	GG	GG	GG	GG	GG	GG	GG	GG	GG	GG	GG	GG	GG	GG	GG	GG	GG	GG	GG	GG	GG	GG	GG	GG	GG	GG	GG	GG	GG	GG	GG	GG
Chr03_112543981	Chr03	112543981	A	391	4	1	0.987374	0.00757576	AA	AA	AA	AA	AA	AA	AA	AA	AA	AA	AA	AA	AA	AA	AA	AA	AA	AA	AA	AA	AA	AA	AA	AA	AA	AA	AA	AA	AA	AA	AA	AA	AA	AA	AA	AA	AA	AA	AA	AA	AA
Chr03_112543994	Chr03	112543994	C	393	3	0	0.992424	0.00378788	CC	CC	CC	CC	CC	CC	CC	CC	CC	CC	CC	CC	CC	CC	CC	CC	CC	CC	CC	CC	CC	CC	CC	CC	CC	CC	CC	CC	CC	CC	CC	CC	CC	CC	CC	CC	CC	CC	CC	CC	CC
Chr03_112543999	Chr03	112543999	T	228	168	0	0.575758	0.212121	TT	TT	TT	TT	TT	TC	TT	TC	TC	TC	TC	TC	TC	TC	TT	TT	TC	TC	TT	TT	TT	TC	TT	TT	TC	TT	TC	TT	TT	TT	TC	TC	TT	TC	TC	TT	TC	TT	TT	TT	TT
Chr03_112544241	Chr03	112544241	G	380	16	0	0.959596	0.020202	GG	GG	GG	GG	GG	GG	GG	GG	GG	GG	GG	GG	GG	GG	GG	GG	GG	GG	GG	GG	GA	GG	GG	GG	GG	GG	GG	GG	GA	GG	GG	GG	GA	GG	GG	GG	GG	GG	GG	GG	GG
Chr03_112544396	Chr03	112544396	G	375	21	0	0.94697	0.0265152	GG	GG	GG	GG	GG	GG	GG	GG	GG	GG	GG	GA	GG	GG	GG	GG	GG	GG	GG	GG	GG	GG	GG	GG	GG	GG	GA	GG	GG	GG	GG	GG	GG	GG	GA	GG	GG	GG	GG	GG	GG
Chr03_112544562	Chr03	112544562	G	387	9	0	0.977273	0.0113636	GG	GG	GG	GG	GG	GG	GG	GG	GG	GG	GG	GG	GC	GG	GG	GC	GG	GG	GG	GG	GG	GG	GG	GG	GG	GG	GG	GG	GG	GG	GG	GG	GG	GG	GG	GG	GG	GG	GG	GG	GG
Chr03_112545314	Chr03	112545314	C	391	5	0	0.987374	0.00631313	CC	CC	CC	CC	CC	CC	CC	CC	CC	CC	CC	CC	CC	CC	CC	CC	CC	CC	CC	CC	CC	CC	CC	CC	CC	CC	CC	CC	CC	CC	CC	CC	CC	CC	CC	CC	CC	CC	CC	CC	CC
Chr03_112545356	Chr03	112545356	A	392	4	0	0.989899	0.00505051	AA	AA	AA	AA	AA	AA	AA	AA	AA	AA	AA	AA	AA	AA	AA	AA	AA	AA	AA	AA	AA	AA	AA	AA	AA	AA	AA	AA	AA	AA	AA	AA	AA	AA	AA	AA	AA	AA	AA	AA	AA
Chr03_112545742	Chr03	112545742	A	319	8	2	0.969605	0.0182371	NA	AA	AA	AA	AA	AA	AA	AA	AA	AA	AA	AA	AA	AA	AG	AA	NA	AA	AA	AA	AA	AA	AA	AA	AA	AA	AA	AA	AA	AA	AA	AA	AA	AA	AA	AA	AA	AA	AA	AA	AA
Chr03_112546289	Chr03	112546289	G	293	1	0	0.996599	0.00170068	NA	NA	GG	GG	GG	GG	GG	GG	NA	GG	GG	GG	GG	GG	GG	GG	NA	GG	GG	GG	GG	GG	GG	GG	GG	GG	GG	GG	GG	GG	GG	GG	NA	GG	GG	GG	GG	GG	GG	GG	NA
Chr03_112546432	Chr03	112546432	A	148	0	1	0.993289	0.00671141	NA	NA	NA	AA	AA	NA	AA	NA	NA	AA	AA	AA	AA	NA	AA	AA	NA	AA	NA	NA	AA	AA	NA	AA	AA	NA	NA	AA	NA	NA	NA	AA	AA	AA	AA	AA	NA	NA	NA	AA	AA
Chr03_112547377	Chr03	112547377	C	391	5	0	0.987374	0.00631313	CC	CC	CC	CC	CC	CC	CC	CC	CC	CC	CC	CC	CC	CC	CC	CC	CC	CC	CC	CC	CC	CC	CC	CC	CC	CC	CC	CC	CC	CC	CC	CC	CC	CC	CC	CC	CC	CC	CC	CC	CC
Chr03_112548345	Chr03	112548345	A	372	24	0	0.939394	0.030303	AA	AA	AA	AA	AA	AA	AA	AA	AA	AA	AA	AG	AA	AA	AA	AA	AA	AA	AA	AA	AG	AA	AA	AA	AA	AA	AG	AA	AA	AA	AA	AA	AA	AA	AG	AA	AA	AA	AA	AA	AA
Chr03_112548442	Chr03	112548442	A	392	4	0	0.989899	0.00505051	AA	AA	AA	AA	AA	AA	AA	AA	AA	AA	AA	AA	AA	AA	AA	AA	AA	AA	AA	AA	AA	AA	AA	AA	AA	AA	AA	AA	AA	AA	AA	AA	AA	AA	AA	AA	AA	AA	AA	AA	AA
Chr03_112548743	Chr03	112548743	A	365	30	0	0.924051	0.0379747	AA	AG	AA	AA	AA	AA	AA	AA	AA	AA	AA	AA	AA	AA	AG	AA	AA	AA	AA	AA	AA	AA	AA	AA	AA	AA	AA	AG	AA	AA	AA	AA	AA	AA	AA	AA	AA	AG	AA	AA	AA
Chr03_112549022	Chr03	112549022	A	395	1	0	0.997475	0.00126263	AA	AA	AA	AA	AA	AA	AA	AA	AA	AA	AA	AA	AA	AA	AA	AA	AA	AA	AA	AA	AA	AA	AA	AA	AA	AA	AA	AA	AA	AA	AA	AA	AA	AA	AA	AA	AA	AA	AA	AA	AA
Chr03_112549183	Chr03	112549183	A	248	0	6	0.976378	0.023622	NA	AA	AA	AA	AA	AA	NA	AA	NA	NA	AA	AA	AA	AA	AA	AA	NA	AA	NA	NA	AA	AA	AA	AA	AA	AA	NA	AA	NA	AA	AA	NA	NA	AA	AA	AA	AA	AA	NA	AA	AA
Chr03_112549903	Chr03	112549903	C	390	5	0	0.987342	0.00632911	CC	CC	CC	CC	CC	CC	CC	CC	CC	CC	CC	CC	CC	CC	CC	CC	CC	CC	CC	CC	CC	CC	CC	CC	CC	CC	CC	CC	CC	CC	CC	CC	CC	CC	CC	CC	CC	CC	CC	CC	CC
Chr03_112549946	Chr03	112549946	A	391	5	0	0.987374	0.00631313	AA	AA	AA	AA	AA	AA	AA	AA	AA	AA	AA	AA	AA	AA	AA	AA	AA	AA	AA	AA	AA	AA	AA	AA	AA	AA	AA	AA	AA	AA	AA	AA	AA	AA	AA	AA	AA	AA	AA	AA	AA
Chr03_112550376	Chr03	112550376	T	389	5	0	0.98731	0.00634518	TT	TT	TT	TT	TT	TT	TT	TT	TT	TT	TT	TT	TT	TT	TT	TT	TT	TT	TT	TT	TT	TT	TT	TT	TT	TT	TT	TT	TT	TT	TT	TT	TT	TT	TT	TT	TT	TT	TT	TT	TT
Chr03_112550452	Chr03	112550452	A	379	17	0	0.957071	0.0214646	AA	AA	AA	AA	AA	AA	AA	AA	AA	AA	AA	AA	AA	AA	AG	AA	AA	AA	AA	AA	AA	AA	AA	AA	AA	AA	AA	AA	AA	AA	AA	AA	AA	AA	AA	AA	AA	AA	AA	AA	AA
Chr03_112550670	Chr03	112550670	C	391	5	0	0.987374	0.00631313	CC	CC	CC	CC	CC	CC	CC	CC	CC	CC	CC	CC	CC	CC	CC	CC	CC	CC	CC	CC	CC	CC	CC	CC	CC	CC	CC	CC	CC	CC	CC	CC	CC	CC	CC	CC	CC	CC	CC	CC	CC
Chr03_112550988	Chr03	112550988	C	395	1	0	0.997475	0.00126263	CC	CC	CC	CC	CC	CC	CC	CC	CC	CC	CC	CT	CC	CC	CC	CC	CC	CC	CC	CC	CC	CC	CC	CC	CC	CC	CC	CC	CC	CC	CC	CC	CC	CC	CC	CC	CC	CC	CC	CC	CC
Chr03_112551383	Chr03	112551383	C	332	2	0	0.994012	0.00299401	NA	CC	NA	CC	CC	CC	CC	CC	CC	CC	CC	CC	CC	CC	CC	CC	CC	CC	CC	CC	CC	CC	CC	CC	CC	CC	CC	CC	CC	CC	CC	CC	CC	CC	CC	CC	CC	CC	CC	CC	CC
Chr03_112552161	Chr03	112552161	G	376	17	0	0.956743	0.0216285	GG	GG	GG	GG	GG	GG	GG	GG	GG	GG	GG	GG	GG	GG	GA	GG	GG	GG	GG	GG	GG	GG	GG	GG	GG	GG	GG	GG	GG	GG	GG	GG	GG	GG	GG	GG	GG	GG	GG	GG	GG
Chr03_112552341	Chr03	112552341	A	366	1	0	0.997275	0.0013624	AA	AA	AA	AA	AA	AA	AA	AA	AA	AA	AA	AA	AA	AA	AA	AA	AA	AA	AA	AA	AA	AA	AA	AA	AA	AA	AA	AA	AA	AA	AA	AA	AA	AA	AA	AA	AA	AA	AA	AA	AA
Chr03_112553226	Chr03	112553226	C	391	5	0	0.987374	0.00631313	CC	CC	CC	CC	CC	CC	CC	CC	CC	CC	CC	CC	CC	CC	CC	CC	CC	CC	CC	CC	CC	CC	CC	CC	CC	CC	CC	CC	CC	CC	CC	CC	CC	CC	CC	CC	CC	CC	CC	CC	CC
Chr03_112554224	Chr03	112554224	G	392	4	0	0.989899	0.00505051	GG	GG	GG	GG	GG	GG	GG	GG	GG	GG	GG	GG	GG	GG	GG	GG	GG	GG	GG	GG	GG	GG	GG	GG	GG	GG	GG	GG	GG	GG	GG	GG	GG	GG	GG	GG	GG	GG	GG	GG	GG
Chr03_112555697	Chr03	112555697	A	387	4	0	0.98977	0.00511509	AA	AA	AA	AA	AA	AA	AA	AA	AA	AA	AA	AA	AA	AA	AA	AA	AA	AA	AA	AA	AA	AA	AA	AA	AA	AA	AA	AA	AA	AA	AA	AA	AA	AA	AA	AA	AA	AA	AA	AA	AA
Chr03_112556266	Chr03	112556266	G	390	5	0	0.987342	0.00632911	GG	GG	GG	GG	GG	GG	GG	GG	GG	GG	GG	GG	GG	GG	GG	GG	GG	GG	GG	GG	GG	GG	GG	GG	GG	GG	GG	GG	GG	GG	GG	GG	GG	GG	GG	GG	GG	GG	GG	GG	GG
Chr03_112556452	Chr03	112556452	A	386	3	0	0.992288	0.00385604	NA	AA	AA	AA	AA	AA	AA	AA	AA	AA	AA	AA	AA	AA	AA	AA	AA	AA	AA	AA	AA	AA	AA	AA	AA	AA	AA	AA	AA	AA	AA	AA	AA	AA	AA	AA	AA	AA	AA	AA	AA
Chr03_112556502	Chr03	112556502	G	353	15	2	0.954054	0.0256757	NA	GA	GG	GG	GG	GG	GG	GG	GG	GG	GG	NA	GG	GG	GA	GG	NA	GG	GG	GG	GG	GG	GG	GG	GG	GG	GG	GA	GG	GG	GG	GG	GG	GG	GG	GG	GG	GA	GG	GG	GG
Chr03_112556567	Chr03	112556567	C	335	4	2	0.982405	0.0117302	NA	NA	CC	CC	CC	CC	CC	CC	NA	NA	CC	CC	CC	CC	CC	CC	NA	CC	CC	CC	CC	CC	CC	CC	CC	CC	CC	CC	CT	CC	CC	CC	CT	CC	CC	CC	CC	CC	CC	CC	CC
Chr03_112556759	Chr03	112556759	A	394	2	0	0.994949	0.00252525	AA	AA	AA	AA	AA	AA	AA	AA	AA	AA	AA	AA	AA	AA	AA	AA	AA	AA	AA	AA	AA	AA	AA	AA	AA	AA	AA	AA	AA	AA	AA	AA	AA	AA	AA	AA	AA	AA	AA	AA	AA
Chr03_112557037	Chr03	112557037	T	391	5	0	0.987374	0.00631313	TT	TT	TT	TT	TT	TT	TT	TT	TT	TT	TT	TT	TT	TT	TT	TT	TT	TT	TT	TT	TT	TT	TT	TT	TT	TT	TT	TT	TT	TT	TT	TT	TT	TT	TT	TT	TT	TT	TT	TT	TT
Chr03_112557092	Chr03	112557092	A	395	1	0	0.997475	0.00126263	AA	AA	AA	AA	AA	AA	AA	AA	AA	AA	AA	AA	AA	AA	AA	AA	AA	AA	AA	AA	AA	AA	AA	AA	AA	AA	AA	AA	AA	AA	AA	AA	AA	AA	AA	AA	AA	AA	AA	AA	AA
Chr03_112557344	Chr03	112557344	A	392	4	0	0.989899	0.00505051	AA	AA	AA	AA	AA	AA	AA	AA	AA	AA	AA	AA	AA	AA	AA	AA	AA	AA	AA	AA	AA	AA	AA	AA	AA	AA	AA	AA	AA	AA	AA	AA	AA	AA	AA	AA	AA	AA	AA	AA	AA
Chr03_112558346	Chr03	112558346	T	394	2	0	0.994949	0.00252525	TT	TT	TT	TT	TT	TT	TT	TT	TT	TT	TT	TT	TT	TT	TT	TT	TT	TT	TT	TT	TT	TT	TT	TT	TT	TT	TT	TT	TT	TT	TT	TT	TT	TT	TT	TT	TT	TT	TT	TT	TT
Chr03_112558371	Chr03	112558371	T	393	2	0	0.994937	0.00253165	TT	TT	TT	TT	TT	TT	TT	TT	TT	TT	TT	TT	TT	TT	TT	TT	TT	TT	TT	TT	TT	TT	TT	TT	TT	TT	TT	TT	TT	TT	TT	TT	TT	TT	TT	TT	TT	TT	TT	TT	TT
Chr03_112558859	Chr03	112558859	A	60	177	149	0.15544	0.615285	AG	GG	GG	GG	AA	AG	AG	GG	AG	AG	AG	AG	GG	AG	AG	AG	GG	AG	GG	GG	GG	GG	AA	AG	GG	AA	AG	AG	GG	AG	AG	AA	GG	AG	AG	AA	GG	GG	GG	AG	GG
Chr03_112559569	Chr03	112559569	A	353	27	0	0.928947	0.0355263	NA	AA	AA	AA	AA	AA	AA	AA	AA	AA	AA	AC	AA	AA	AA	AA	AA	AA	AA	AA	AC	AA	AA	AA	AA	AA	NA	AA	AC	AA	AA	AA	AC	AA	AC	AA	AA	AA	AA	AA	AA
Chr03_112559578	Chr03	112559578	G	384	5	0	0.987147	0.00642674	NA	GG	GG	GG	GG	GG	GG	GG	GG	GG	GG	GG	GG	GG	GG	GG	GG	GG	GG	GG	GG	GG	GG	GG	GG	GG	GG	GG	GG	GG	GG	GG	GG	GG	GG	GG	GG	GG	GG	GG	GG
Chr03_112559734	Chr03	112559734	C	394	2	0	0.994949	0.00252525	CC	CC	CC	CC	CC	CC	CC	CC	CC	CC	CC	CC	CC	CC	CC	CC	CC	CC	CC	CC	CC	CC	CC	CC	CC	CC	CC	CC	CC	CC	CC	CC	CC	CC	CC	CC	CC	CC	CC	CC	CC
Chr03_112559858	Chr03	112559858	T	391	5	0	0.987374	0.00631313	TT	TT	TT	TT	TT	TT	TT	TT	TT	TT	TT	TT	TT	TT	TT	TT	TT	TT	TT	TT	TT	TT	TT	TT	TT	TT	TT	TT	TT	TT	TT	TT	TT	TT	TT	TT	TT	TT	TT	TT	TT
Chr03_112559936	Chr03	112559936	A	391	5	0	0.987374	0.00631313	AA	AA	AA	AA	AA	AA	AA	AA	AA	AA	AA	AA	AA	AA	AA	AA	AA	AA	AA	AA	AA	AA	AA	AA	AA	AA	AA	AA	AA	AA	AA	AA	AA	AA	AA	AA	AA	AA	AA	AA	AA
Chr03_112560118	Chr03	112560118	A	387	4	0	0.98977	0.00511509	AA	AA	AA	AA	AA	AA	AA	AA	AA	AA	AA	AA	AA	AA	AA	AA	AA	AA	AA	AA	AA	AA	AA	AA	AA	AA	AA	AA	AA	AA	AA	AA	AA	AA	AA	AA	AA	AA	AA	AA	AA
Chr03_112560292	Chr03	112560292	G	364	27	2	0.926209	0.0394402	GG	GA	GG	GG	GG	GG	GG	GG	GG	GG	GG	GG	GG	GG	GA	GG	GG	GG	GG	GG	GG	GG	GG	GG	GG	GG	GG	GA	GG	GG	GG	GG	GG	GG	GG	GG	GG	GA	GG	GG	GG
Chr03_112560323	Chr03	112560323	T	371	24	0	0.939241	0.0303797	TT	TT	TT	TT	TT	TT	TT	TT	TT	TT	TT	TG	TT	TT	TT	TT	TT	TT	TT	TT	TG	TT	TT	TT	TT	TT	TG	TT	TT	TT	TT	TT	TT	TT	TG	TT	TT	TT	TT	TT	TT
Chr03_112560822	Chr03	112560822	A	391	5	0	0.987374	0.00631313	AA	AA	AA	AA	AA	AA	AA	AA	AA	AA	AA	AA	AA	AA	AA	AA	AA	AA	AA	AA	AA	AA	AA	AA	AA	AA	AA	AA	AA	AA	AA	AA	AA	AA	AA	AA	AA	AA	AA	AA	AA
Chr03_112560899	Chr03	112560899	A	392	4	0	0.989899	0.00505051	AA	AA	AA	AA	AA	AA	AA	AA	AA	AA	AA	AA	AA	AA	AA	AA	AA	AA	AA	AA	AA	AA	AA	AA	AA	AA	AA	AA	AA	AA	AA	AA	AA	AA	AA	AA	AA	AA	AA	AA	AA
Chr03_112561825	Chr03	112561825	C	391	5	0	0.987374	0.00631313	CC	CC	CC	CC	CC	CC	CC	CC	CC	CC	CC	CC	CC	CC	CC	CC	CC	CC	CC	CC	CC	CC	CC	CC	CC	CC	CC	CC	CC	CC	CC	CC	CC	CC	CC	CC	CC	CC	CC	CC	CC
Chr03_112561861	Chr03	112561861	G	395	1	0	0.997475	0.00126263	GG	GG	GG	GG	GG	GG	GG	GG	GG	GG	GG	GG	GG	GG	GG	GG	GG	GG	GG	GG	GG	GG	GG	GG	GG	GG	GG	GG	GG	GG	GG	GG	GG	GG	GG	GG	GG	GG	GG	GG	GG
Chr03_112562125	Chr03	112562125	C	391	5	0	0.987374	0.00631313	CC	CC	CC	CC	CC	CC	CC	CC	CC	CC	CC	CC	CC	CC	CC	CC	CC	CC	CC	CC	CC	CC	CC	CC	CC	CC	CC	CC	CC	CC	CC	CC	CC	CC	CC	CC	CC	CC	CC	CC	CC
Chr03_112562196	Chr03	112562196	A	379	17	0	0.957071	0.0214646	AA	AA	AA	AA	AA	AA	AA	AA	AA	AA	AA	AA	AA	AA	AC	AA	AA	AA	AA	AA	AA	AA	AA	AA	AA	AA	AA	AA	AA	AA	AA	AA	AA	AA	AA	AA	AA	AA	AA	AA	AA
Chr03_112562229	Chr03	112562229	C	391	5	0	0.987374	0.00631313	CC	CC	CC	CC	CC	CC	CC	CC	CC	CC	CC	CC	CC	CC	CC	CC	CC	CC	CC	CC	CC	CC	CC	CC	CC	CC	CC	CC	CC	CC	CC	CC	CC	CC	CC	CC	CC	CC	CC	CC	CC
Chr03_112562682	Chr03	112562682	C	379	17	0	0.957071	0.0214646	CC	CC	CC	CC	CC	CC	CC	CC	CC	CC	CC	CC	CC	CC	CG	CC	CC	CC	CC	CC	CC	CC	CC	CC	CC	CC	CC	CC	CC	CC	CC	CC	CC	CC	CC	CC	CC	CC	CC	CC	CC
Chr03_112563289	Chr03	112563289	A	394	1	0	0.997468	0.00126582	AA	AA	AA	AA	AA	AA	AA	AA	AA	AA	AA	AA	AA	AA	AA	AA	AA	AA	AA	AA	AA	AA	AA	AA	AA	AA	AA	AA	AA	AA	AA	AA	AA	AA	AA	AA	AA	AA	AA	AA	AA
Chr03_112563698	Chr03	112563698	G	390	5	0	0.987342	0.00632911	GG	GG	GG	GG	GG	GG	GG	GG	GG	GG	GG	GG	GG	GG	GG	GG	GG	GG	GG	GG	GG	GG	GG	GG	GG	GG	GG	GG	GG	GG	GG	GG	GG	GG	GG	GG	GG	GG	GG	GG	GG
Chr03_112564575	Chr03	112564575	T	310	83	3	0.782828	0.112374	TT	TC	TT	TT	TT	TT	TT	TT	TT	TT	TT	TC	TT	TT	TC	TT	TT	TT	TC	TT	TC	TT	TT	TT	TT	TT	TC	TC	TC	TT	TT	TT	TC	TT	TC	TT	TT	TC	TT	TT	TT
Chr03_112565257	Chr03	112565257	T	392	4	0	0.989899	0.00505051	TT	TT	TT	TT	TT	TT	TT	TT	TT	TT	TT	TT	TT	TT	TT	TT	TT	TT	TT	TT	TT	TT	TT	TT	TT	TT	TT	TT	TT	TT	TT	TT	TT	TT	TT	TT	TT	TT	TT	TT	TT
Chr03_112565628	Chr03	112565628	A	365	27	0	0.931122	0.0344388	AA	AG	AA	AA	AA	AA	AA	AA	AA	AA	AA	AA	AA	AA	AG	AA	AA	AA	AA	AA	AA	AA	AA	AA	AA	AA	AA	AG	AA	AA	AA	AA	AA	AA	AA	AA	AA	AG	AA	AA	AA
Chr03_112566389	Chr03	112566389	A	383	4	0	0.989664	0.00516796	AA	AA	AA	AA	AA	AA	AA	AA	AA	AA	AA	AA	AA	AA	AA	AA	AA	AA	AA	AA	AA	AA	AA	AA	AA	AA	AA	AA	AA	AA	AA	AA	AA	AA	AA	AA	AA	AA	AA	AA	AA
Chr03_112566421	Chr03	112566421	A	321	66	0	0.829457	0.0852713	NA	AG	AA	AA	AA	AA	AA	AA	AA	AA	AA	AG	AA	AA	AG	AA	AA	AA	AA	AA	AG	AA	AA	AA	AA	AA	AG	AG	AG	AA	AA	AA	AG	AA	AG	AA	AA	AG	AA	AA	AA
Chr03_112566736	Chr03	112566736	A	391	5	0	0.987374	0.00631313	AA	AA	AA	AA	AA	AA	AA	AA	AA	AA	AA	AA	AA	AA	AA	AA	AA	AA	AA	AA	AA	AA	AA	AA	AA	AA	AA	AA	AA	AA	AA	AA	AA	AA	AA	AA	AA	AA	AA	AA	AA
Chr03_112568471	Chr03	112568471	A	387	2	0	0.994859	0.00257069	AA	AA	AA	AA	AA	AA	AA	AA	AA	AA	AA	AA	AA	AA	AA	AA	AA	AA	AA	AA	AA	AA	AA	AA	AA	AA	AA	AA	AA	AA	AA	AA	AA	AA	AA	AA	AA	AA	AA	AA	AA
Chr03_112568774	Chr03	112568774	G	65	0	1	0.984848	0.0151515	NA	NA	NA	NA	GG	GG	GG	GG	NA	NA	NA	NA	NA	NA	GG	GG	NA	GG	NA	NA	NA	NA	NA	NA	NA	NA	GG	GG	GG	NA	NA	NA	NA	NA	NA	NA	NA	NA	NA	NA	NA
Chr03_112569684	Chr03	112569684	C	387	8	0	0.979747	0.0101266	CC	CC	CC	CC	CC	CC	CC	CC	CC	CC	CC	CC	CC	CC	CC	CC	CC	CC	CC	CC	CC	CC	CC	CC	CC	CC	CC	CC	CT	CC	CC	CC	CT	CC	CC	CC	CC	CC	CC	CC	CC
Chr03_112569887	Chr03	112569887	A	391	5	0	0.987374	0.00631313	AA	AA	AA	AA	AA	AA	AA	AA	AA	AA	AA	AA	AA	AA	AA	AA	AA	AA	AA	AA	AA	AA	AA	AA	AA	AA	AA	AA	AA	AA	AA	AA	AA	AA	AA	AA	AA	AA	AA	AA	AA
Chr03_112570436	Chr03	112570436	T	392	4	0	0.989899	0.00505051	TT	TT	TT	TT	TT	TT	TT	TT	TT	TT	TT	TT	TT	TT	TT	TT	TT	TT	TT	TT	TT	TT	TT	TT	TT	TT	TT	TT	TT	TT	TT	TT	TT	TT	TT	TT	TT	TT	TT	TT	TT
Chr03_112570848	Chr03	112570848	G	391	5	0	0.987374	0.00631313	GG	GG	GG	GG	GG	GG	GG	GG	GG	GG	GG	GG	GG	GG	GG	GG	GG	GG	GG	GG	GG	GG	GG	GG	GG	GG	GG	GG	GG	GG	GG	GG	GG	GG	GG	GG	GG	GG	GG	GG	GG
Chr03_112571013	Chr03	112571013	A	394	2	0	0.994949	0.00252525	AA	AA	AA	AA	AA	AA	AA	AA	AA	AA	AA	AA	AA	AA	AA	AA	AA	AA	AA	AA	AA	AA	AA	AA	AA	AA	AG	AA	AA	AA	AA	AA	AA	AA	AA	AA	AA	AA	AA	AA	AA
Chr03_112571362	Chr03	112571362	A	324	4	0	0.987805	0.00609756	NA	NA	AA	AA	AA	AA	AA	AA	NA	AA	AA	AA	AA	AA	AA	AA	AA	AA	AA	AA	AG	AA	AA	AA	AA	AA	AA	AA	AG	NA	AA	AA	NA	AA	AA	AA	AA	AA	AA	AA	AA
Chr03_112571535	Chr03	112571535	C	378	1	17	0.954545	0.0441919	CC	CC	CC	CC	CC	CC	CC	CC	CC	CC	CC	CC	CC	CC	CC	CC	CC	CC	CC	CC	CC	CC	CC	CC	CC	CC	CC	CC	CC	CC	CC	CC	CC	CC	CC	CC	CC	CC	CC	CC	CC
Chr03_112572099	Chr03	112572099	A	387	9	0	0.977273	0.0113636	AA	AA	AA	AA	AA	AT	AA	AA	AA	AA	AA	AA	AA	AA	AA	AA	AA	AA	AA	AA	AA	AA	AA	AA	AA	AA	AA	AA	AA	AA	AA	AA	AA	AA	AA	AA	AA	AA	AA	AA	AA
Chr03_112572383	Chr03	112572383	A	391	5	0	0.987374	0.00631313	AA	AA	AA	AA	AA	AA	AA	AA	AA	AA	AA	AA	AA	AA	AA	AA	AA	AA	AA	AA	AA	AA	AA	AA	AA	AA	AA	AA	AA	AA	AA	AA	AA	AA	AA	AA	AA	AA	AA	AA	AA
Chr03_112573350	Chr03	112573350	G	354	37	1	0.903061	0.0497449	GG	GG	GG	GG	GG	GG	GG	GG	GG	GG	GG	GA	GG	GG	GG	GG	GG	GG	GG	GG	GA	GG	GG	GG	GG	GG	GA	GG	GA	GG	GG	GG	GA	GG	GA	GG	GG	GG	GG	GG	GG
Chr03_112573546	Chr03	112573546	T	391	5	0	0.987374	0.00631313	TT	TT	TT	TT	TT	TT	TT	TT	TT	TT	TT	TT	TT	TT	TT	TT	TT	TT	TT	TT	TT	TT	TT	TT	TT	TT	TT	TT	TT	TT	TT	TT	TT	TT	TT	TT	TT	TT	TT	TT	TT
Chr03_112573613	Chr03	112573613	T	395	1	0	0.997475	0.00126263	TT	TT	TT	TT	TT	TT	TT	TT	TT	TT	TT	TT	TT	TT	TT	TT	TT	TT	TT	TT	TT	TT	TT	TT	TT	TT	TT	TT	TT	TT	TT	TT	TT	TT	TT	TT	TT	TT	TT	TT	TT
Chr03_112574096	Chr03	112574096	C	375	18	0	0.954198	0.0229008	CC	CC	CC	CC	CC	CC	CC	CC	CC	CC	CC	CA	CC	CC	CC	CC	CC	CC	CC	CC	CC	CC	CC	CC	CC	CC	CA	CC	CC	CC	CC	CC	CC	CC	CA	CC	CC	CC	CC	CC	CC
Chr03_112574281	Chr03	112574281	A	375	21	0	0.94697	0.0265152	AA	AA	AA	AA	AA	AA	AA	AA	AA	AA	AA	AT	AA	AA	AA	AA	AA	AA	AA	AA	AA	AA	AA	AA	AA	AA	AT	AA	AA	AA	AA	AA	AA	AA	AT	AA	AA	AA	AA	AA	AA
Chr03_112574361	Chr03	112574361	G	389	7	0	0.982323	0.00883838	GG	GG	GG	GG	GG	GG	GG	GG	GG	GG	GG	GG	GG	GG	GG	GG	GG	GG	GG	GA	GG	GA	GG	GG	GG	GG	GG	GG	GG	GG	GG	GG	GG	GG	GG	GG	GG	GG	GG	GG	GG
Chr03_112575234	Chr03	112575234	G	379	16	0	0.959494	0.0202532	GG	GG	GG	GG	GG	GG	GG	GG	GG	GG	GG	GG	GG	GG	GG	GG	GG	GG	GG	GG	GA	GG	GG	GG	GG	GG	GG	GG	GA	GG	GG	GG	GA	GG	GG	GG	GG	GG	GG	GG	GG
Chr03_112575751	Chr03	112575751	T	246	16	8	0.911111	0.0592593	TT	NA	TT	TT	TT	NA	TT	TT	TT	TT	TT	TC	TT	TT	TC	TT	TT	TT	TT	TT	NA	TT	TT	TT	TT	NA	NA	NA	TC	NA	TT	TT	TC	TT	TC	TT	NA	NA	TT	TT	TT
Chr03_112576838	Chr03	112576838	C	145	0	1	0.993151	0.00684932	NA	NA	CC	NA	CC	NA	CC	CC	NA	CC	NA	NA	CC	CC	NA	CC	NA	NA	CC	NA	CC	CC	NA	CC	CC	CC	NA	CC	CC	NA	NA	NA	NA	CC	NA	NA	NA	CC	CC	NA	NA
Chr03_112576851	Chr03	112576851	A	170	1	1	0.988372	0.00872093	NA	NA	AA	NA	AA	NA	AA	AA	NA	AA	AA	NA	AA	AA	NA	AA	NA	NA	AA	NA	AA	AA	NA	AA	AA	AA	NA	AA	AA	NA	NA	NA	NA	AA	NA	AA	NA	AA	AA	NA	AA
Chr03_112577479	Chr03	112577479	A	378	14	0	0.964286	0.0178571	AA	AA	AA	AA	AA	AA	AA	AA	AA	AA	AA	AA	AA	AA	AA	AA	AA	AA	AA	AA	AG	AA	AA	AA	AA	AA	AA	AA	AG	AA	AA	AA	AG	AA	AA	AA	AA	AA	AA	AA	AA
Chr03_112578003	Chr03	112578003	A	394	1	0	0.997468	0.00126582	AA	AA	AA	AA	AA	AA	AA	AA	AA	AA	AA	AA	AA	AA	AA	AA	AA	AA	AA	AA	AA	AA	AA	AA	AA	AA	AA	AA	AA	AA	AA	AA	AA	AA	AA	AA	AA	AA	AA	AA	AA
Chr03_112578095	Chr03	112578095	G	387	3	0	0.992308	0.00384615	GG	GG	GG	GG	GG	GG	GG	GG	NA	GG	GG	GG	GG	GG	GG	GG	GG	GG	GG	GG	GG	GG	GG	GG	GG	GG	GG	GG	GG	GG	GG	GG	GG	GG	GG	GG	GG	GG	GG	GG	GG
Chr03_112578109	Chr03	112578109	A	371	2	0	0.994638	0.00268097	NA	NA	AA	AA	AA	AA	AA	AA	NA	AA	AA	AA	AA	AA	AA	AA	AA	AA	AA	AA	AA	AA	AA	AA	AA	AA	AA	AA	AA	AA	AA	AA	AA	AA	AA	AA	AA	AA	AA	AA	AA
Chr03_112578122	Chr03	112578122	G	347	7	2	0.974719	0.0154494	NA	GG	GG	GG	GG	GG	GG	GG	NA	GG	GG	GT	GG	GG	GG	GG	GG	GG	GG	GG	GG	GG	GG	GG	GG	GG	NA	GG	GG	GG	GG	GG	GG	GG	GT	GG	GG	GG	GG	GG	GG
Chr03_112578853	Chr03	112578853	T	391	4	0	0.989873	0.00506329	NA	TT	TT	TT	TT	TT	TT	TT	TT	TT	TT	TT	TT	TT	TT	TT	TT	TT	TT	TT	TT	TT	TT	TT	TT	TT	TT	TT	TT	TT	TT	TT	TT	TT	TT	TT	TT	TT	TT	TT	TT
Chr03_112579063	Chr03	112579063	T	376	20	0	0.949495	0.0252525	TT	TT	TT	TT	TT	TT	TT	TT	TT	TT	TT	TG	TT	TT	TT	TT	TT	TT	TT	TT	TG	TT	TT	TT	TT	TT	TT	TT	TT	TT	TT	TT	TT	TT	TG	TT	TT	TT	TT	TT	TT
Chr03_112579669	Chr03	112579669	G	253	1	0	0.996063	0.0019685	NA	GG	GG	NA	GG	NA	GG	GG	GG	GG	GG	GG	GG	GG	GG	GG	GG	GG	GG	GG	GG	GG	GG	GG	GG	GG	GG	GG	NA	NA	NA	GG	GG	GG	GG	GG	GG	GG	GG	GG	NA
Chr03_112579994	Chr03	112579994	G	392	4	0	0.989899	0.00505051	GG	GG	GG	GG	GG	GG	GG	GG	GG	GG	GG	GG	GG	GG	GG	GG	GG	GG	GG	GG	GG	GG	GG	GG	GG	GG	GG	GG	GG	GG	GG	GG	GG	GG	GG	GG	GG	GG	GG	GG	GG
Chr03_112580556	Chr03	112580556	T	372	20	2	0.944162	0.0304569	TT	TT	TT	TT	TT	TT	TT	TT	TT	TT	TT	TC	TT	TT	TT	TT	TT	TT	TT	TT	TC	TT	TT	TT	TT	TT	TC	TT	TT	TT	TT	TT	TT	TT	TC	TT	TT	TT	TT	TT	TT
Chr03_112580853	Chr03	112580853	G	391	2	0	0.994911	0.00254453	GG	GG	GG	GG	GG	GG	GG	GG	GG	GG	GG	GG	GG	GG	GG	GG	GG	GG	GG	GG	GG	GG	GG	GG	GG	GG	GG	GG	GG	GG	GG	GG	GG	GG	GG	GG	GG	GG	GG	GG	GG
Chr03_112580989	Chr03	112580989	A	383	13	0	0.967172	0.0164141	AA	AA	AA	AA	AA	AA	AA	AA	AA	AA	AA	AA	AA	AA	AA	AA	AA	AA	AA	AA	AA	AA	AA	AA	AA	AA	AA	AA	AG	AA	AA	AA	AG	AA	AA	AA	AA	AA	AA	AA	AA
Chr03_112581297	Chr03	112581297	G	393	2	1	0.992424	0.00505051	GG	GG	GG	GG	GG	GG	GG	GG	GG	GG	GG	GG	GG	GG	GG	GG	GG	GG	GG	GG	GG	GG	GG	GG	GG	GG	GG	GG	GG	GG	GG	GG	GG	GG	GG	GG	GG	GG	GG	GG	GG
Chr03_112581511	Chr03	112581511	A	394	2	0	0.994949	0.00252525	AA	AA	AA	AA	AA	AA	AA	AA	AA	AA	AA	AA	AA	AA	AA	AA	AA	AA	AA	AA	AA	AA	AA	AA	AA	AA	AA	AA	AA	AA	AA	AA	AA	AA	AA	AA	AA	AA	AA	AA	AA
Chr03_112581612	Chr03	112581612	C	383	13	0	0.967172	0.0164141	CC	CC	CC	CC	CC	CC	CC	CC	CC	CC	CC	CC	CC	CC	CC	CC	CC	CC	CC	CC	CC	CC	CC	CC	CC	CC	CC	CC	CT	CC	CC	CC	CT	CC	CC	CC	CC	CC	CC	CC	CC
Chr03_112581805	Chr03	112581805	A	238	1	0	0.995816	0.00209205	NA	NA	AA	AA	AA	AA	AA	NA	NA	NA	AA	AA	AA	AA	AA	AA	AA	AA	AA	AA	AA	AA	AA	NA	AA	NA	NA	AA	NA	NA	NA	NA	NA	AA	AA	AA	NA	AA	AA	AA	AA
Chr03_112582090	Chr03	112582090	G	393	1	0	0.997462	0.00126904	GG	GG	GG	GG	GG	GG	GG	GG	GG	GG	GG	GG	GG	GG	GG	GG	GG	GG	GG	GG	GG	GG	GG	GG	GG	GG	GG	GG	GG	GG	GG	GG	GG	GG	GG	GG	GG	GG	GG	GG	GG
Chr03_112582667	Chr03	112582667	A	391	4	0	0.989873	0.00506329	AA	AA	AA	AA	AA	AA	AA	AA	AA	AA	AA	AA	AA	AA	AA	AA	AA	AA	AA	AA	AA	AA	AA	AA	AA	AA	AA	AA	AA	AA	AA	AA	AA	AA	AA	AA	AA	AA	AA	AA	AA
Chr03_112583837	Chr03	112583837	T	395	1	0	0.997475	0.00126263	TT	TT	TT	TT	TT	TT	TT	TT	TT	TT	TT	TT	TT	TT	TT	TT	TT	TT	TT	TT	TT	TT	TT	TT	TT	TT	TT	TT	TT	TT	TT	TT	TT	TT	TT	TT	TT	TT	TT	TT	TT
Chr03_112583973	Chr03	112583973	G	390	6	0	0.984848	0.00757576	GG	GG	GG	GG	GG	GG	GG	GG	GG	GG	GG	GG	GG	GG	GG	GG	GG	GG	GG	GG	GG	GG	GG	GG	GG	GG	GG	GG	GG	GG	GG	GG	GA	GG	GG	GG	GG	GG	GG	GG	GG
Chr03_112584873	Chr03	112584873	A	391	5	0	0.987374	0.00631313	AA	AA	AA	AA	AA	AA	AA	AA	AA	AA	AA	AA	AA	AA	AA	AA	AA	AA	AA	AA	AA	AA	AA	AA	AA	AA	AA	AA	AA	AA	AA	AA	AA	AA	AA	AA	AA	AA	AA	AA	AA
Chr03_112584908	Chr03	112584908	A	391	5	0	0.987374	0.00631313	AA	AA	AA	AA	AA	AA	AA	AA	AA	AA	AA	AA	AA	AA	AA	AA	AA	AA	AA	AA	AA	AA	AA	AA	AA	AA	AA	AA	AA	AA	AA	AA	AA	AA	AA	AA	AA	AA	AA	AA	AA
Chr03_112584933	Chr03	112584933	T	392	3	0	0.992405	0.00379747	TT	TT	TT	TT	TT	TT	TT	TT	TT	TT	TT	TT	TT	TT	TT	TT	TT	TT	TT	TT	TT	TT	TT	TT	TT	TT	TT	TT	TT	TT	TT	TT	TT	TT	TT	TT	TT	TT	TT	TT	TT
Chr03_112585424	Chr03	112585424	G	351	44	1	0.886364	0.0580808	GG	GG	GG	GG	GG	GG	GG	GG	GG	GG	GG	GA	GG	GG	GG	GG	GG	GG	GG	GG	GA	GG	GG	GG	GG	GG	GA	GG	GA	GG	GG	GG	GA	GG	GA	GG	GG	GG	GG	GG	GG
Chr03_112586551	Chr03	112586551	C	393	1	0	0.997462	0.00126904	CC	CC	CC	CC	CC	CC	CC	CC	CC	CC	CC	CC	CC	CC	CC	CC	CC	CC	CC	CC	CC	CC	CC	CC	CC	CC	CC	CC	CC	CC	CC	CC	CC	CC	CC	CC	CC	CC	CC	CC	CC
Chr03_112586732	Chr03	112586732	T	383	13	0	0.967172	0.0164141	TT	TC	TT	TT	TT	TT	TT	TT	TT	TT	TT	TT	TT	TT	TT	TT	TT	TT	TT	TT	TT	TT	TT	TT	TT	TT	TT	TC	TT	TT	TT	TT	TT	TT	TT	TT	TT	TC	TT	TT	TT
Chr03_112587038	Chr03	112587038	T	323	70	3	0.815657	0.0959596	TT	TC	TT	TT	TT	TT	TT	TT	TT	TT	TT	TC	TT	TT	TC	TT	TT	TT	TT	TT	TC	TT	TT	TT	TT	TT	TC	TC	TC	TT	TT	TT	TC	TT	TC	TT	TT	TC	TT	TT	TT
Chr03_112587093	Chr03	112587093	G	392	4	0	0.989899	0.00505051	GG	GG	GG	GG	GG	GG	GG	GG	GG	GG	GG	GG	GG	GG	GG	GG	GG	GG	GG	GG	GG	GG	GG	GG	GG	GG	GG	GG	GG	GG	GG	GG	GG	GG	GG	GG	GG	GG	GG	GG	GG
Chr03_112587538	Chr03	112587538	G	350	44	1	0.886076	0.0582278	GG	GG	GG	GG	GG	GG	GG	GG	GG	GG	GG	GA	GG	GG	GG	GG	GG	GG	GG	GG	GA	GG	GG	GG	GG	GG	GA	GG	GA	GG	GG	GG	GA	GG	GA	GG	GG	GG	GG	GG	GG
Chr03_112587573	Chr03	112587573	C	392	4	0	0.989899	0.00505051	CC	CC	CC	CC	CC	CC	CC	CC	CC	CC	CC	CC	CC	CC	CC	CC	CC	CC	CC	CC	CC	CC	CC	CC	CC	CC	CC	CC	CC	CC	CC	CC	CC	CC	CC	CC	CC	CC	CC	CC	CC
Chr03_112587576	Chr03	112587576	A	389	7	0	0.982323	0.00883838	AA	AA	AA	AA	AA	AA	AA	AA	AA	AA	AA	AA	AA	AA	AA	AA	AA	AA	AA	AA	AA	AA	AA	AA	AA	AA	AA	AA	AA	AA	AA	AA	AA	AA	AC	AA	AA	AA	AA	AA	AA
Chr03_112587653	Chr03	112587653	T	394	1	0	0.997468	0.00126582	TT	TT	TT	TT	TT	TT	TT	TT	TT	TT	TT	TT	TT	TT	TT	TT	TT	TT	TT	TT	TT	TT	TT	TT	TT	TT	TT	TT	TT	TT	TT	TT	TT	TT	TT	TT	TT	TT	TT	TT	TT
Chr03_112587758	Chr03	112587758	T	392	4	0	0.989899	0.00505051	TT	TT	TT	TT	TT	TT	TT	TT	TT	TT	TT	TT	TT	TT	TT	TT	TT	TT	TT	TT	TT	TT	TT	TT	TT	TT	TT	TT	TT	TT	TT	TT	TT	TT	TT	TT	TT	TT	TT	TT	TT
Chr03_112588232	Chr03	112588232	T	372	22	0	0.944162	0.0279188	TT	TT	TT	TT	TT	TT	TT	TT	TT	TT	TT	TG	TT	TT	TT	TT	TT	TT	TT	TT	TG	TT	TT	TT	TT	TT	TG	TT	TT	TT	TT	TT	TT	TT	TG	TT	TT	TT	TT	TT	TT
Chr03_112588302	Chr03	112588302	A	383	5	0	0.987113	0.0064433	AA	AA	AA	AA	AA	AA	AA	AA	AA	AA	AA	AA	AA	AA	AA	AA	AA	AA	AA	AA	AA	AA	AA	AA	AA	AA	AA	AA	AA	AA	AA	AA	AA	AA	AA	AA	AA	AA	AA	AA	AA
Chr03_112588497	Chr03	112588497	T	326	63	3	0.831633	0.0880102	TT	TC	TT	TT	TT	TT	TT	TT	TT	TT	TT	TC	TT	TT	TC	TT	TT	TT	TT	TT	TC	TT	TT	TT	TT	TT	TC	TC	TC	TT	TT	TT	TC	TT	TC	TT	TT	TC	TT	TT	TT
Chr03_112588508	Chr03	112588508	T	393	2	0	0.994937	0.00253165	TT	TT	TT	TT	TT	TT	TT	TT	TT	TT	TT	TT	TT	TT	TT	TT	TT	TT	TT	TT	TT	TT	TT	TT	TT	TT	TT	TT	TT	TT	TT	TT	TT	TT	TT	TT	TT	TT	TT	TT	TT
Chr03_112588537	Chr03	112588537	G	394	1	0	0.997468	0.00126582	GG	GG	GG	GG	GG	GG	GG	GG	GG	GG	GG	GG	GG	GG	GG	GG	GG	GG	GG	GG	GG	GG	GG	GG	GG	GG	GG	GG	GG	GG	GG	GG	GG	GG	GG	GG	GG	GG	GG	GG	GG
Chr03_112588587	Chr03	112588587	T	371	24	0	0.939241	0.0303797	TT	TT	TT	TT	TT	TT	TT	TT	TT	TT	TT	TC	TT	TT	TT	TT	TT	TT	TT	TT	TC	TT	TT	TT	TT	TT	TC	TT	TT	TT	TT	TT	TT	TT	TC	TT	TT	TT	TT	TT	TT
Chr03_112589981	Chr03	112589981	C	392	4	0	0.989899	0.00505051	CC	CC	CC	CC	CC	CC	CC	CC	CC	CC	CC	CT	CC	CC	CC	CC	CC	CC	CC	CC	CC	CC	CC	CC	CC	CC	CC	CC	CC	CC	CC	CC	CC	CC	CC	CC	CC	CC	CC	CC	CC
Chr03_112590023	Chr03	112590023	G	394	1	0	0.997468	0.00126582	GG	GG	GG	GG	GG	GG	GG	GG	GG	GG	GG	GG	GG	GG	GG	GG	GG	GG	GG	GG	GG	GG	GG	GG	GG	GG	GG	GG	GG	GG	GG	GG	GG	GG	GG	GG	GG	GG	GG	GG	GG
Chr03_112590126	Chr03	112590126	C	383	13	0	0.967172	0.0164141	CC	CT	CC	CC	CC	CC	CC	CC	CC	CC	CC	CC	CC	CC	CC	CC	CC	CC	CC	CC	CC	CC	CC	CC	CC	CC	CC	CT	CC	CC	CC	CC	CC	CC	CC	CC	CC	CT	CC	CC	CC
Chr03_112591212	Chr03	112591212	A	395	1	0	0.997475	0.00126263	AA	AA	AA	AA	AA	AA	AA	AA	AA	AA	AA	AA	AA	AA	AA	AA	AA	AA	AA	AA	AA	AA	AA	AA	AA	AA	AA	AA	AA	AA	AA	AA	AA	AA	AA	AA	AA	AA	AA	AA	AA
Chr03_112591294	Chr03	112591294	G	395	1	0	0.997475	0.00126263	GG	GG	GG	GG	GG	GG	GG	GG	GG	GG	GG	GG	GG	GG	GG	GG	GG	GG	GG	GG	GG	GG	GG	GG	GG	GG	GG	GG	GG	GG	GG	GG	GG	GG	GA	GG	GG	GG	GG	GG	GG
Chr03_112591361	Chr03	112591361	G	395	1	0	0.997475	0.00126263	GG	GG	GG	GG	GG	GG	GG	GG	GG	GG	GG	GG	GG	GG	GG	GG	GG	GG	GG	GG	GG	GG	GG	GG	GG	GG	GG	GG	GG	GG	GG	GG	GG	GG	GG	GG	GG	GG	GG	GG	GG
Chr03_112592316	Chr03	112592316	T	390	5	0	0.987342	0.00632911	TT	TT	TT	TT	TT	TT	TT	TT	TT	TT	TT	TT	TT	TT	TT	TT	TT	TT	TT	TT	TT	TT	TT	TT	TT	TT	TT	TT	TT	TT	TT	TT	TT	TT	TT	TT	TT	TT	TT	TT	TT
Chr03_112592591	Chr03	112592591	A	280	2	0	0.992908	0.0035461	NA	NA	AA	AA	AA	AA	AA	AA	AA	AA	NA	AA	NA	AA	NA	AA	AA	NA	AA	AA	AA	AA	AA	AA	AA	NA	NA	AA	AA	AA	AA	AA	AA	AA	AA	AA	AA	AA	AA	AA	AA
Chr03_112593215	Chr03	112593215	T	391	5	0	0.987374	0.00631313	TT	TT	TT	TT	TT	TT	TT	TT	TT	TT	TT	TT	TT	TT	TT	TT	TT	TT	TT	TT	TT	TT	TT	TT	TT	TT	TT	TT	TT	TT	TT	TT	TT	TT	TT	TT	TT	TT	TT	TT	TT
Chr03_112593375	Chr03	112593375	A	323	69	3	0.817722	0.0949367	AA	AG	AA	AA	AA	AA	AA	AA	AA	AA	AA	AG	AA	AA	AG	AA	AA	AA	AA	AA	AG	AA	AA	AA	AA	AA	AG	AG	AG	AA	AA	AA	AG	AA	AG	AA	AA	AG	AA	AA	AA
Chr03_112593405	Chr03	112593405	A	372	24	0	0.939394	0.030303	AA	AA	AA	AA	AA	AA	AA	AA	AA	AA	AA	AG	AA	AA	AA	AA	AA	AA	AA	AA	AG	AA	AA	AA	AA	AA	AG	AA	AA	AA	AA	AA	AA	AA	AG	AA	AA	AA	AA	AA	AA
Chr03_112593439	Chr03	112593439	A	391	5	0	0.987374	0.00631313	AA	AA	AA	AA	AA	AA	AA	AA	AA	AA	AA	AA	AA	AA	AA	AA	AA	AA	AA	AA	AA	AA	AA	AA	AA	AA	AA	AA	AA	AA	AA	AA	AA	AA	AA	AA	AA	AA	AA	AA	AA
Chr03_112595150	Chr03	112595150	C	392	4	0	0.989899	0.00505051	CC	CC	CC	CC	CC	CC	CC	CC	CC	CC	CC	CC	CC	CC	CC	CC	CC	CC	CC	CC	CC	CC	CC	CC	CC	CC	CC	CC	CC	CC	CC	CC	CC	CC	CC	CC	CC	CC	CC	CC	CC
Chr03_112595197	Chr03	112595197	C	391	5	0	0.987374	0.00631313	CC	CC	CC	CC	CC	CC	CC	CC	CC	CC	CC	CC	CC	CC	CC	CC	CC	CC	CC	CC	CC	CC	CC	CC	CC	CC	CC	CC	CC	CC	CC	CC	CC	CC	CC	CC	CC	CC	CC	CC	CC
Chr03_112595340	Chr03	112595340	C	391	5	0	0.987374	0.00631313	CC	CC	CC	CC	CC	CC	CC	CC	CC	CC	CC	CC	CC	CC	CC	CC	CC	CC	CC	CC	CC	CC	CC	CC	CC	CC	CC	CC	CC	CC	CC	CC	CC	CC	CC	CC	CC	CC	CC	CC	CC
Chr03_112595578	Chr03	112595578	A	385	11	0	0.972222	0.0138889	AA	AA	AA	AA	AA	AA	AA	AA	AA	AA	AA	AA	AA	AA	AA	AA	AA	AA	AA	AA	AG	AA	AA	AA	AA	AA	AA	AA	AG	AA	AA	AA	AG	AA	AA	AA	AA	AA	AA	AA	AA
Chr03_112595766	Chr03	112595766	A	391	5	0	0.987374	0.00631313	AA	AA	AA	AA	AA	AA	AA	AA	AA	AA	AA	AA	AA	AA	AA	AA	AA	AA	AA	AA	AA	AA	AA	AA	AA	AA	AA	AA	AA	AA	AA	AA	AA	AA	AA	AA	AA	AA	AA	AA	AA
Chr03_112596139	Chr03	112596139	T	395	1	0	0.997475	0.00126263	TT	TT	TT	TT	TT	TT	TT	TT	TT	TT	TT	TT	TT	TT	TT	TT	TT	TT	TT	TT	TT	TT	TT	TT	TT	TT	TT	TT	TT	TT	TT	TT	TT	TT	TT	TT	TT	TT	TT	TT	TT
Chr03_112596171	Chr03	112596171	G	323	70	3	0.815657	0.0959596	GG	GA	GG	GG	GG	GG	GG	GG	GG	GG	GG	GA	GG	GG	GA	GG	GG	GG	GG	GG	GA	GG	GG	GG	GG	GG	GA	GA	GA	GG	GG	GG	GA	GG	GA	GG	GG	GA	GG	GG	GG
Chr03_112596191	Chr03	112596191	G	391	5	0	0.987374	0.00631313	GG	GG	GG	GG	GG	GG	GG	GG	GG	GG	GG	GG	GG	GG	GG	GG	GG	GG	GG	GG	GG	GG	GG	GG	GG	GG	GG	GG	GG	GG	GG	GG	GG	GG	GG	GG	GG	GG	GG	GG	GG
Chr03_112596234	Chr03	112596234	G	391	5	0	0.987374	0.00631313	GG	GG	GG	GG	GG	GG	GG	GG	GG	GG	GG	GG	GG	GG	GG	GG	GG	GG	GG	GG	GG	GG	GG	GG	GG	GG	GG	GG	GG	GG	GG	GG	GG	GG	GG	GG	GG	GG	GG	GG	GG
Chr03_112596352	Chr03	112596352	A	391	5	0	0.987374	0.00631313	AA	AA	AA	AA	AA	AA	AA	AA	AA	AA	AA	AA	AA	AA	AA	AA	AA	AA	AA	AA	AA	AA	AA	AA	AA	AA	AA	AA	AA	AA	AA	AA	AA	AA	AA	AA	AA	AA	AA	AA	AA
Chr03_112596711	Chr03	112596711	A	382	13	0	0.967089	0.0164557	AA	AC	AA	AA	AA	AA	AA	AA	AA	AA	AA	AA	AA	AA	AA	AA	AA	AA	AA	AA	AA	AA	AA	AA	AA	AA	AA	AC	AA	AA	AA	AA	AA	AA	AA	AA	AA	AC	AA	AA	AA
Chr03_112596853	Chr03	112596853	A	391	5	0	0.987374	0.00631313	AA	AA	AA	AA	AA	AA	AA	AA	AA	AA	AA	AA	AA	AA	AA	AA	AA	AA	AA	AA	AA	AA	AA	AA	AA	AA	AA	AA	AA	AA	AA	AA	AA	AA	AA	AA	AA	AA	AA	AA	AA
Chr03_112597113	Chr03	112597113	T	368	16	0	0.958333	0.0208333	NA	TT	TT	TT	TT	TT	TT	TT	TT	TT	TT	TT	TT	TT	TT	TT	TT	TT	TT	TT	TT	TT	TT	TT	TT	TT	TG	TT	TT	TT	TT	TT	TT	TT	TG	TT	TT	TT	TT	TT	TT
Chr03_112597122	Chr03	112597122	G	376	5	0	0.986877	0.00656168	NA	GG	GG	GG	GG	GG	GG	GG	GG	GG	GG	GG	GG	GG	GG	GG	GG	GG	GG	GG	GG	GG	GG	GG	GG	GG	GG	GG	GG	GG	GG	GG	GG	GG	GG	GG	GG	GG	GG	GG	GG
Chr03_112597830	Chr03	112597830	G	390	4	0	0.989848	0.00507614	GG	GG	GG	GG	GG	GG	GG	GG	GG	GG	GG	GG	GG	GG	GG	GG	GG	GG	GG	GG	GG	GG	GG	GG	GG	GG	GG	GG	GG	GG	GG	GG	GG	GG	GG	GG	GG	GG	GG	GG	GG
Chr03_112598000	Chr03	112598000	C	392	4	0	0.989899	0.00505051	CC	CC	CC	CC	CC	CC	CC	CC	CC	CC	CC	CC	CC	CC	CC	CC	CC	CC	CC	CC	CC	CC	CC	CC	CC	CC	CC	CC	CC	CC	CC	CC	CC	CC	CC	CC	CC	CC	CC	CC	CC
Chr03_112598001	Chr03	112598001	G	391	5	0	0.987374	0.00631313	GG	GG	GG	GG	GG	GG	GG	GG	GG	GG	GG	GG	GG	GG	GG	GG	GG	GG	GG	GG	GG	GG	GG	GG	GG	GG	GG	GG	GG	GG	GG	GG	GG	GG	GG	GG	GG	GG	GG	GG	GG
Chr03_112598782	Chr03	112598782	C	288	7	0	0.976271	0.0118644	NA	CC	CC	CC	CC	NA	CC	CC	NA	CC	CC	CC	CC	CC	CC	CC	CC	CC	CC	NA	CC	CC	CC	CC	CC	NA	CC	CC	CT	CC	CC	CC	NA	CC	CC	CC	CC	CC	CC	CC	CC
Chr03_112598809	Chr03	112598809	T	305	10	0	0.968254	0.015873	TT	NA	TT	TT	TT	NA	TT	TT	NA	TT	TT	TT	TT	TT	TA	TT	TT	TT	TT	TT	TT	TT	TT	TT	TT	NA	TT	TT	TT	TT	TT	TT	NA	TT	TT	TT	TT	TT	TT	TT	TT
Chr03_112599211	Chr03	112599211	C	372	24	0	0.939394	0.030303	CC	CC	CC	CC	CC	CC	CC	CC	CC	CC	CC	CT	CC	CC	CC	CC	CC	CC	CC	CC	CT	CC	CC	CC	CC	CC	CT	CC	CC	CC	CC	CC	CC	CC	CT	CC	CC	CC	CC	CC	CC
Chr03_112599321	Chr03	112599321	C	395	1	0	0.997475	0.00126263	CC	CC	CC	CC	CC	CC	CC	CC	CC	CC	CC	CC	CC	CC	CC	CC	CC	CC	CC	CC	CC	CC	CC	CC	CC	CC	CC	CC	CC	CC	CC	CC	CC	CC	CC	CC	CC	CC	CC	CC	CC
Chr03_112599330	Chr03	112599330	C	391	4	0	0.989873	0.00506329	CC	CC	CC	CC	CC	CC	CC	CC	CC	CC	CC	CC	CC	CC	CC	CC	CC	CC	CC	CC	CC	CC	CC	CC	CC	CC	CC	CC	CC	CC	CC	CC	CC	CC	CC	CC	CC	CC	CC	CC	CC
Chr03_112599405	Chr03	112599405	G	383	12	0	0.96962	0.0151899	GG	GG	GG	GG	GG	GG	GG	GG	GG	GG	GG	GG	GG	GG	GG	GG	GG	GG	GG	GG	GG	GG	GG	GG	GG	GG	GG	GG	GA	GG	GG	GG	GA	GG	GG	GG	GG	GG	GG	GG	GG
Chr03_112600879	Chr03	112600879	G	391	4	0	0.989873	0.00506329	GG	GG	GG	GG	GG	GG	GG	GG	GG	GG	GG	GG	GG	GG	GG	GG	GG	GG	GG	GG	GG	GG	GG	GG	GG	GG	GG	GG	GG	GG	GG	GG	GG	GG	GG	GG	GG	GG	GG	GG	GG
Chr03_112600895	Chr03	112600895	A	390	5	0	0.987342	0.00632911	AA	AA	AA	AA	AA	AA	AA	AA	AA	AA	AA	AA	AA	AA	AA	AA	AA	AA	AA	AA	AA	AA	AA	AA	AA	AA	AA	AA	AA	AA	AA	AA	AA	AA	AA	AA	AA	AA	AA	AA	AA
Chr03_112601001	Chr03	112601001	T	390	5	0	0.987342	0.00632911	TT	TT	TT	TT	TT	TT	TT	TT	TT	TT	TT	TT	TT	TT	TT	TT	TT	TT	TT	TT	TT	TT	TT	TT	TT	TT	TT	TT	TT	TT	TT	TT	TT	TT	TT	TT	TT	TT	TT	TT	TT
Chr03_112601283	Chr03	112601283	G	323	70	3	0.815657	0.0959596	GG	GC	GG	GG	GG	GG	GG	GG	GG	GG	GG	GC	GG	GG	GC	GG	GG	GG	GG	GG	GC	GG	GG	GG	GG	GG	GC	GC	GC	GG	GG	GG	GC	GG	GC	GG	GG	GC	GG	GG	GG
Chr03_112601908	Chr03	112601908	C	321	1	0	0.996894	0.0015528	NA	NA	CC	CC	CC	NA	CC	CC	CC	CC	CC	CC	CC	CC	CC	CC	NA	CC	CC	CC	CC	CC	CC	CC	CC	CC	CC	CC	CC	CC	CC	CC	CC	CC	CC	CC	NA	CC	CC	CC	CC
Chr03_112602025	Chr03	112602025	A	373	5	0	0.986772	0.00661376	AA	AA	AA	AA	AA	AA	AA	AA	AA	AA	AA	AA	AA	AA	AA	AA	AA	AA	AA	AA	AA	AA	AA	AA	AA	AA	AA	AA	AA	AA	AA	NA	AA	AA	AA	AA	AA	AA	AA	AA	AA
Chr03_112602455	Chr03	112602455	T	367	19	1	0.94832	0.0271318	TT	TT	TT	TT	TT	TT	TT	TT	TT	TT	TT	TA	TT	TT	TT	TT	TT	TT	TT	TT	TA	TT	TT	TT	TT	TT	TA	TT	TT	TT	TT	TT	TT	TT	TA	TT	TT	TT	TT	TT	TT
Chr03_112602837	Chr03	112602837	C	385	11	0	0.972222	0.0138889	CC	CC	CC	CC	CC	CC	CC	CC	CC	CC	CC	CC	CC	CC	CC	CC	CC	CC	CC	CC	CG	CC	CC	CC	CC	CC	CC	CC	CG	CC	CC	CC	CG	CC	CC	CC	CC	CC	CC	CC	CC
Chr03_112603289	Chr03	112603289	C	238	17	5	0.915385	0.0519231	CC	CT	CC	CC	CC	CC	CC	CC	NA	CC	NA	CT	CC	CC	NA	CC	NA	CC	NA	CC	NA	CC	CC	CC	CC	CC	TT	CT	NA	CC	CC	CC	CT	CC	CT	NA	CC	CT	CC	CC	NA
Chr03_112604116	Chr03	112604116	A	394	2	0	0.994949	0.00252525	AA	AA	AA	AA	AA	AA	AA	AA	AA	AA	AA	AA	AA	AA	AA	AA	AA	AA	AA	AA	AA	AA	AA	AA	AA	AA	AA	AA	AA	AA	AA	AA	AG	AA	AA	AA	AA	AA	AA	AA	AA
Chr03_112604138	Chr03	112604138	G	394	2	0	0.994949	0.00252525	GG	GG	GG	GG	GG	GG	GG	GG	GG	GG	GG	GG	GG	GG	GG	GG	GG	GG	GG	GG	GG	GG	GG	GG	GG	GG	GG	GG	GA	GG	GG	GG	GG	GG	GG	GG	GG	GG	GG	GG	GG
Chr03_112604538	Chr03	112604538	A	394	1	0	0.997468	0.00126582	AA	AA	AA	AA	AA	AA	AA	AA	AA	AA	AA	AA	AA	AA	AA	AA	AA	AA	AA	AA	AA	AA	AA	AA	AA	AA	AA	AA	AA	AA	AA	AA	AA	AA	AA	AA	AA	AA	AA	AA	AA
Chr03_112604543	Chr03	112604543	G	324	68	3	0.820253	0.0936709	GG	GA	GG	GG	GG	GG	GG	GG	GG	GG	GG	GA	GG	GG	GA	GG	GG	GG	GG	GG	GA	GG	GG	GG	GG	GG	GA	GA	GA	GG	GG	GG	GA	GG	GA	GG	GG	GA	GG	GG	GG
Chr03_112604784	Chr03	112604784	C	390	5	0	0.987342	0.00632911	CC	CC	CC	CC	CC	CC	CC	CC	CC	CC	CC	CC	CC	CC	CC	CC	CC	CC	CC	CC	CC	CC	CC	CC	CC	CC	CC	CC	CC	CC	CC	CC	CC	CC	CC	CC	CC	CC	CC	CC	CC
Chr03_112605355	Chr03	112605355	G	391	3	1	0.989873	0.00632911	GG	GG	GG	GG	GG	GG	GG	GG	GG	GG	GG	GG	GG	GG	GG	GG	GG	GG	GG	GG	GG	GG	GG	GG	GG	GG	GG	GG	GG	GG	GG	GG	GG	GG	GG	GG	GG	GG	GG	GG	GG
Chr03_112605361	Chr03	112605361	C	378	17	0	0.956962	0.021519	CC	CC	CC	CC	CC	CC	CC	CC	CC	CC	CC	CC	CC	CC	CT	CC	CC	CC	CC	CC	CC	CC	CC	CC	CC	CC	CC	CC	CC	CC	CC	CC	CC	CC	CC	CC	CC	CC	CC	CC	CC
Chr03_112605436	Chr03	112605436	T	390	5	0	0.987342	0.00632911	TT	TT	TT	TT	TT	TT	TT	TT	TT	TT	TT	TT	TT	TT	TT	TT	TT	TT	TT	TT	TT	TT	TT	TT	TT	TT	TT	TT	TT	TT	TT	TT	TT	TT	TT	TT	TT	TT	TT	TT	TT
Chr03_112605520	Chr03	112605520	G	393	3	0	0.992424	0.00378788	GG	GG	GG	GG	GG	GG	GG	GG	GG	GG	GG	GG	GG	GG	GG	GG	GG	GG	GG	GG	GG	GG	GG	GG	GG	GG	GG	GG	GG	GG	GG	GG	GG	GG	GG	GG	GG	GG	GG	GG	GG
Chr03_112605649	Chr03	112605649	A	391	5	0	0.987374	0.00631313	AA	AA	AA	AA	AA	AA	AA	AA	AA	AA	AA	AA	AA	AA	AA	AA	AA	AA	AA	AA	AA	AA	AA	AA	AA	AA	AA	AA	AA	AA	AA	AA	AA	AA	AA	AA	AA	AA	AA	AA	AA
Chr03_112605663	Chr03	112605663	T	392	4	0	0.989899	0.00505051	TT	TT	TT	TT	TT	TT	TT	TT	TT	TT	TT	TT	TT	TT	TT	TT	TT	TT	TT	TT	TT	TT	TT	TT	TT	TT	TT	TT	TT	TT	TT	TT	TT	TT	TT	TT	TT	TT	TT	TT	TT
Chr03_112606216	Chr03	112606216	T	320	29	4	0.906516	0.0524079	NA	NA	TT	TT	TT	TT	TT	TT	TT	TT	TT	CC	TT	TT	TT	TT	TT	TT	NA	TT	TC	TT	TT	TT	TT	TT	NA	TC	TT	TT	TT	TT	TT	TT	TC	TT	TT	TC	TT	TT	TT
Chr03_112606536	Chr03	112606536	G	379	17	0	0.957071	0.0214646	GG	GG	GG	GG	GG	GG	GG	GG	GG	GG	GG	GG	GG	GG	GT	GG	GG	GG	GG	GG	GG	GG	GG	GG	GG	GG	GG	GG	GG	GG	GG	GG	GG	GG	GG	GG	GG	GG	GG	GG	GG
Chr03_112606631	Chr03	112606631	G	387	9	0	0.977273	0.0113636	GG	GG	GG	GG	GG	GG	GG	GG	GG	GG	GG	GG	GG	GG	GG	GG	GG	GG	GG	GG	GA	GG	GG	GG	GG	GG	GG	GG	GG	GG	GG	GG	GA	GG	GG	GG	GG	GG	GG	GG	GG
Chr03_112606775	Chr03	112606775	G	391	5	0	0.987374	0.00631313	GG	GG	GG	GG	GG	GG	GG	GG	GG	GG	GG	GG	GG	GG	GG	GG	GG	GG	GG	GG	GG	GG	GG	GG	GG	GG	GG	GG	GG	GG	GG	GG	GG	GG	GG	GG	GG	GG	GG	GG	GG
Chr03_112606781	Chr03	112606781	A	395	1	0	0.997475	0.00126263	AA	AA	AA	AA	AA	AA	AA	AA	AA	AA	AA	AA	AA	AA	AA	AA	AA	AA	AA	AA	AA	AA	AA	AA	AA	AA	AA	AA	AA	AA	AA	AA	AA	AA	AA	AA	AA	AA	AA	AA	AA
Chr03_112606967	Chr03	112606967	A	375	20	0	0.949367	0.0253165	AA	AA	AA	AA	AA	AA	AA	AA	AA	AA	AA	AG	AA	AA	AA	AA	AA	AA	AA	AA	AA	AA	AA	AA	AA	AA	AG	AA	AA	AA	AA	AA	AA	AA	AG	AA	AA	AA	AA	AA	AA
Chr03_112607007	Chr03	112607007	A	390	5	0	0.987342	0.00632911	AA	AA	AA	AA	AA	AA	AA	AA	AA	AA	AA	AA	AA	AA	AA	AA	AA	AA	AA	AA	AA	AA	AA	AA	AA	AA	AA	AA	AA	AA	AA	AA	AA	AA	AA	AA	AA	AA	AA	AA	AA
Chr03_112608572	Chr03	112608572	T	391	5	0	0.987374	0.00631313	TT	TT	TT	TT	TT	TT	TT	TT	TT	TT	TT	TT	TT	TT	TT	TT	TT	TT	TT	TT	TT	TT	TT	TT	TT	TT	TT	TT	TT	TT	TT	TT	TT	TT	TT	TT	TT	TT	TT	TT	TT
Chr03_112608591	Chr03	112608591	A	385	11	0	0.972222	0.0138889	AA	AA	AA	AA	AA	AA	AA	AA	AA	AA	AA	AA	AA	AA	AA	AA	AA	AA	AA	AA	AG	AA	AA	AA	AA	AA	AA	AA	AG	AA	AA	AA	AG	AA	AA	AA	AA	AA	AA	AA	AA
Chr03_112608631	Chr03	112608631	A	379	17	0	0.957071	0.0214646	AA	AA	AA	AA	AA	AA	AA	AA	AA	AA	AA	AA	AA	AA	AG	AA	AA	AA	AA	AA	AA	AA	AA	AA	AA	AA	AA	AA	AA	AA	AA	AA	AA	AA	AA	AA	AA	AA	AA	AA	AA
Chr03_112608684	Chr03	112608684	T	395	1	0	0.997475	0.00126263	TT	TT	TT	TT	TT	TT	TT	TT	TT	TT	TT	TT	TT	TT	TT	TT	TT	TT	TT	TT	TT	TT	TT	TT	TT	TT	TT	TT	TT	TT	TT	TT	TT	TT	TT	TT	TT	TT	TT	TT	TT
Chr03_112608984	Chr03	112608984	G	394	1	0	0.997468	0.00126582	GG	GG	GG	GG	GG	GG	GG	GG	GG	GG	GG	GG	GG	GG	GG	GG	GG	GG	GG	GG	GG	GG	GG	GG	GG	GG	GG	GG	GG	GG	GG	GG	GG	GG	GG	GG	GG	GG	GG	GG	GG
Chr03_112610636	Chr03	112610636	T	323	1	0	0.996914	0.00154321	NA	NA	TT	TT	TT	TT	TT	TT	TT	TT	TT	TT	TT	TT	TT	TT	NA	TT	TT	TT	TT	TT	TT	TT	TT	TT	TT	TT	TT	NA	TT	TT	TT	TT	TT	TT	NA	TT	TT	TT	TT
Chr03_112610649	Chr03	112610649	T	294	1	0	0.99661	0.00169492	NA	NA	TT	TT	TT	TT	TT	TT	TT	NA	TT	TT	TT	TT	TT	TT	NA	TT	TT	TT	TT	TT	TT	TT	TT	TT	TT	TT	TT	NA	TT	NA	TT	TT	TT	TT	NA	TT	NA	TT	TT
Chr03_112610798	Chr03	112610798	T	355	1	1	0.994398	0.00420168	NA	TT	TT	TT	TT	TT	TT	TT	NA	TT	TT	TT	TT	TT	TT	TT	TT	TT	TT	TT	TT	TT	TT	TT	TT	TT	TT	TT	TT	TT	TT	TT	TT	TT	TT	TT	TT	TT	TT	TT	TT
Chr03_112611684	Chr03	112611684	T	376	14	1	0.961637	0.0204604	NA	TT	TT	TT	TT	TT	TT	TT	TT	TT	TT	TT	TT	TT	TT	TT	TT	TT	TT	TT	TT	TT	TT	TT	TT	TT	TG	TT	TT	TT	TT	TT	TT	TT	TT	TT	TT	TT	TT	TT	TT
Chr03_112611697	Chr03	112611697	G	386	7	0	0.982188	0.00890585	GG	GG	GG	GG	GG	GG	GG	GG	GG	GG	GG	GG	GG	GG	GG	GG	GG	GG	GG	GG	GA	GG	GG	GG	GG	GG	GG	GG	GG	GG	GG	GG	GA	GG	GG	GG	GG	GG	GG	GG	GG
Chr03_112611991	Chr03	112611991	T	295	1	0	0.996622	0.00168919	NA	TT	TT	TT	TT	NA	TT	TT	TT	TT	TT	TT	TT	TT	TT	TT	NA	NA	TT	TT	TT	TT	TT	TT	TT	NA	TT	TT	TT	TT	TT	TT	TT	TT	TT	TT	TT	TT	TT	NA	TT
Chr03_112612218	Chr03	112612218	C	390	4	0	0.989848	0.00507614	CC	CC	CC	CC	CC	CC	CC	CC	CC	CC	CC	CC	CC	CC	CC	CC	CC	CC	CC	CC	CC	CC	CC	CC	CC	CC	CC	CC	CC	CC	CC	CC	CC	CC	CC	CC	CC	CC	CC	CC	CC
Chr03_112612256	Chr03	112612256	T	387	5	0	0.987245	0.00637755	TT	TT	TT	TT	TT	TT	TT	TT	TT	TT	TT	TT	TT	TT	TT	TT	TT	TT	TT	TT	TT	TT	TT	TT	TT	TT	TT	TT	TT	TT	TT	TT	TT	TT	TT	TT	TT	TT	TT	TT	TT
Chr03_112612765	Chr03	112612765	A	394	2	0	0.994949	0.00252525	AA	AA	AA	AA	AA	AA	AA	AA	AA	AA	AA	AA	AA	AA	AA	AA	AA	AA	AA	AA	AA	AA	AA	AA	AA	AA	AA	AA	AA	AA	AA	AA	AA	AA	AA	AA	AA	AA	AA	AA	AA
Chr03_112613323	Chr03	112613323	C	391	5	0	0.987374	0.00631313	CC	CC	CC	CC	CC	CC	CC	CC	CC	CC	CC	CC	CC	CC	CC	CC	CC	CC	CC	CC	CC	CC	CC	CC	CC	CC	CC	CC	CC	CC	CC	CC	CC	CC	CC	CC	CC	CC	CC	CC	CC
Chr03_112613386	Chr03	112613386	G	390	5	0	0.987342	0.00632911	GG	GG	GG	GG	GG	GG	GG	GG	GG	GG	GG	GG	GG	GG	GG	GG	GG	GG	GG	GG	GG	GG	GG	GG	GG	GG	GG	GG	GG	GG	GG	GG	GG	GG	GG	GG	GG	GG	GG	GG	GG
Chr03_112613565	Chr03	112613565	A	384	3	0	0.992248	0.00387597	AA	AA	AA	AA	AA	AA	AA	AA	AA	AA	AA	AA	AA	AA	AA	AA	AA	AA	AA	AA	AA	AA	AA	AA	AA	AA	AA	AA	AA	AA	AA	AA	AA	AA	AA	AA	AA	AA	AA	AA	AA
Chr03_112613584	Chr03	112613584	G	385	4	0	0.989717	0.00514139	GG	GG	GG	GG	GG	GG	GG	GG	GG	GG	GG	GG	GG	GG	GG	GG	GG	GG	GG	GG	GG	GG	GG	GG	GG	GG	GG	GG	GG	GG	GG	GG	GG	GG	GG	GG	GG	GG	GG	GG	GG
Chr03_112613846	Chr03	112613846	C	350	44	1	0.886076	0.0582278	CC	CC	CC	CC	CC	CC	CC	CC	CC	CC	CC	CA	CC	CC	CC	CC	CC	CC	CC	CC	CA	CC	CC	CC	CC	CC	CA	CC	CA	CC	CC	CC	CA	CC	CA	CC	CC	CC	CC	CC	CC
Chr03_112614564	Chr03	112614564	A	394	1	0	0.997468	0.00126582	AA	AA	AA	AA	AA	AA	AA	AA	AA	AA	AA	AA	AA	AA	AA	AA	AA	AA	AA	AA	AA	AA	AA	AA	AA	AA	AA	AA	AA	AA	AA	AA	AA	AA	AA	AA	AA	AA	AA	AA	AA
Chr03_112614631	Chr03	112614631	C	387	8	0	0.979747	0.0101266	CC	CC	CC	CC	CC	CC	CC	CC	CC	CC	CC	CC	CC	CC	CC	CC	CC	CC	CC	CC	CC	CC	CC	CC	CC	CC	CC	CC	CT	CC	CC	CC	CT	CC	CC	CC	CC	CC	CC	CC	CC
Chr03_112615525	Chr03	112615525	C	133	2	8	0.93007	0.0629371	NA	NA	CC	CC	CC	NA	CC	CC	NA	CC	NA	NA	NA	CC	CC	CC	NA	NA	NA	CC	NA	NA	CC	CC	CC	NA	NA	AA	NA	NA	CC	NA	NA	CC	NA	CC	NA	NA	NA	NA	CC
Chr03_112615737	Chr03	112615737	G	277	9	3	0.958478	0.0259516	NA	GG	GG	GG	GG	GG	GG	GG	GG	GG	GG	NA	NA	NA	GG	GG	GG	GG	GG	GG	NA	GG	GG	GG	GG	GG	GC	GG	NA	GG	GG	GG	NA	GG	GC	GG	NA	GG	GG	GG	GG
Chr03_112615986	Chr03	112615986	C	342	1	0	0.997085	0.00145773	CC	CC	CC	CC	CC	CC	CC	CC	CC	CC	CC	CC	CC	CC	CC	CC	NA	CC	NA	CC	CC	CC	CC	CC	CC	CC	CC	CC	CC	CC	CC	CC	CC	CG	CC	CC	CC	CC	CC	CC	CC
Chr03_112616198	Chr03	112616198	A	380	2	0	0.994764	0.0026178	AA	AA	AA	AA	AA	AA	AA	AA	AA	AA	AA	AA	AA	AA	AA	AA	AA	AA	AA	AA	AA	AA	AA	AA	AA	AA	AA	AA	AG	AA	AA	AA	AA	AA	AA	AA	AA	AA	AA	AA	AA
Chr03_112616611	Chr03	112616611	A	83	0	1	0.988095	0.0119048	NA	NA	AA	AA	AA	NA	NA	AA	NA	NA	NA	NA	AA	AA	NA	NA	NA	NA	AA	NA	NA	AA	NA	NA	NA	NA	AA	GG	AA	NA	AA	AA	NA	AA	AA	AA	NA	NA	AA	NA	NA
Chr03_112616682	Chr03	112616682	A	187	0	1	0.994681	0.00531915	NA	NA	AA	AA	AA	NA	AA	AA	NA	NA	NA	NA	AA	AA	NA	NA	NA	AA	AA	NA	NA	AA	NA	AA	NA	AA	AA	AA	NA	NA	AA	AA	NA	AA	NA	NA	AA	AA	AA	AA	AA
Chr03_112616740	Chr03	112616740	A	349	1	0	0.997143	0.00142857	AA	AA	AA	AA	AA	AA	AA	AA	AA	AA	NA	AA	AA	AA	AA	AA	NA	AA	AA	AA	AA	AA	AA	AA	AA	AA	AA	AA	AA	AA	AA	AA	AA	AA	AA	AA	AA	AA	AA	AA	AA
Chr03_112617007	Chr03	112617007	A	390	5	0	0.987342	0.00632911	AA	AA	AA	AA	AA	AA	AA	AA	AA	AA	AA	AA	AA	AA	AA	AA	AA	AA	AA	AA	AA	AA	AA	AA	AA	AA	AA	AA	AA	AA	AA	AA	AA	AA	AA	AA	AA	AA	AA	AA	AA
Chr03_112617052	Chr03	112617052	A	392	3	0	0.992405	0.00379747	AA	AA	AA	AA	AA	AA	AA	AA	AA	AA	AA	AA	AA	AA	AA	AA	AA	AA	AA	AA	AA	AA	AA	AA	AA	AA	AA	AA	AA	AA	AA	AA	AA	AA	AA	AA	AA	AA	AA	AA	AA
Chr03_112624613	Chr03	112624613	C	33	0	1	0.970588	0.0294118	NA	NA	NA	NA	CC	NA	NA	CC	NA	CC	NA	CC	NA	CC	NA	NA	NA	NA	NA	NA	NA	NA	NA	NA	NA	NA	NA	NA	NA	NA	NA	NA	NA	NA	NA	NA	NA	NA	NA	NA	NA
Chr03_112627050	Chr03	112627050	G	392	3	0	0.992405	0.00379747	GG	GG	GG	GG	GG	GG	GG	GG	GG	GG	GG	GG	GG	GG	GG	GG	GG	GG	GG	GG	GG	GG	GG	GG	GG	GG	GG	GG	GG	GG	GG	GG	GG	GG	GG	GG	GG	GG	GG	GG	GG
Chr03_112627051	Chr03	112627051	G	391	4	0	0.989873	0.00506329	GG	GG	GG	GG	GG	GG	GG	GG	GG	GG	GG	GG	GG	GG	GG	GG	GG	GG	GG	GG	GG	GG	GG	GG	GG	GG	GG	GG	GG	GG	GG	GG	GG	GG	GG	GG	GG	GG	GG	GG	GG
Chr03_112627189	Chr03	112627189	T	382	12	0	0.969543	0.0152284	TT	TC	TT	TT	TT	TT	TT	TT	TT	TT	TT	TT	TT	TT	TT	TT	TT	TT	TT	TT	TT	TT	TT	TT	TT	TT	TT	TC	TT	TT	TT	TT	TT	TT	TT	TT	TT	TC	TT	TT	TT
Chr03_112627689	Chr03	112627689	C	393	1	0	0.997462	0.00126904	CC	CC	CC	CC	CC	CC	CC	CC	CC	CC	CC	CC	CC	CC	CC	CC	CC	CC	CC	CC	CC	CC	CC	CC	CC	CC	CC	CC	CC	CC	CC	CC	CC	CC	CC	CC	CC	CC	CC	CC	CC
Chr03_112627700	Chr03	112627700	G	349	39	1	0.897172	0.0526992	GG	GG	GG	GG	GG	GG	GG	GG	GG	GG	GG	GA	GG	GG	GG	GG	GG	GG	GG	GG	GA	GG	GG	GG	GG	GG	GA	GG	GA	GG	GG	GG	GA	GG	GA	GG	GG	GG	GG	GG	GG
Chr03_112628455	Chr03	112628455	A	350	32	2	0.911458	0.046875	AA	AA	AA	AA	AA	AA	AA	AA	AA	AA	AA	AG	AA	AA	AA	AA	AA	AA	AA	AA	GG	AA	AA	AA	AA	AA	AG	AA	AG	AA	AA	AA	NA	AA	AG	AA	AA	AA	AA	AA	A/delA
Chr03_112628761	Chr03	112628761	G	379	11	0	0.971795	0.0141026	GG	GG	GG	GG	GG	GG	GG	GG	GG	GG	GG	GG	GG	GG	GG	GG	GG	GG	GG	GG	NA	GG	GG	GG	GG	GG	GG	GG	GG	GG	GG	GG	GA	GG	GG	GG	GG	GG	GG	GG	GG
Chr03_112629230	Chr03	112629230	A	246	1	1	0.991935	0.00604839	NA	AA	AA	AA	AA	AA	NA	AA	NA	AA	AA	AA	AA	AA	AA	AA	AA	AA	NA	AA	NA	AA	AA	AA	AA	NA	AA	AA	AA	NA	AA	NA	NA	AA	AA	AA	AA	AA	AA	AA	NA
Chr03_112629350	Chr03	112629350	G	330	20	5	0.929577	0.0422535	GG	GG	GG	GG	GG	GG	GG	GG	NA	NA	GG	GA	GG	GG	GG	GG	GG	GG	GG	NA	NA	GG	GG	GG	GG	GG	GA	GG	NA	GG	GG	GG	NA	GG	GA	GG	GG	GG	GG	GG	GG
Chr03_112629448	Chr03	112629448	C	390	5	0	0.987342	0.00632911	CC	CC	CC	CC	CC	CC	CC	CC	CC	CC	CC	CC	CC	CC	CC	CC	CC	CC	CC	CC	CC	CC	CC	CC	CC	CC	CC	CC	CC	CC	CC	CC	CC	CC	CC	CC	CC	CC	CC	CC	CC
Chr03_112629449	Chr03	112629449	G	393	2	0	0.994937	0.00253165	GG	GG	GG	GG	GG	GG	GG	GG	GG	GG	GG	GG	GG	GG	GG	GG	GG	GG	GG	GG	GG	GG	GG	GG	GG	GG	GG	GG	GG	GG	GG	GG	GG	GG	GG	GG	GG	GG	GG	GG	GG
Chr03_112629664	Chr03	112629664	C	392	4	0	0.989899	0.00505051	CC	CC	CC	CC	CC	CC	CC	CC	CC	CC	CC	CC	CC	CC	CC	CC	CC	CC	CC	CC	CT	CC	CC	CC	CC	CC	CC	CC	CC	CC	CC	CC	CC	CC	CC	CC	CC	CC	CC	CC	CC
Chr03_112629896	Chr03	112629896	C	391	5	0	0.987374	0.00631313	CC	CC	CC	CC	CC	CC	CC	CC	CC	CC	CC	CC	CC	CC	CC	CC	CC	CC	CC	CC	CC	CC	CC	CC	CC	CC	CC	CC	CC	CC	CC	CC	CC	CC	CC	CC	CC	CC	CC	CC	CC
Chr03_112629997	Chr03	112629997	T	394	2	0	0.994949	0.00252525	TT	TT	TT	TT	TT	TT	TT	TT	TT	TT	TT	TT	TT	TT	TT	TT	TT	TT	TT	TT	TT	TT	TT	TT	TT	TT	TT	TT	TA	TT	TT	TT	TT	TT	TT	TT	TT	TT	TT	TT	TT
Chr03_112630586	Chr03	112630586	T	351	39	1	0.897698	0.0524297	TT	TT	TT	TT	TT	TT	TT	TT	TT	TT	TT	TC	TT	TT	TT	TT	TT	TT	TT	TT	TC	TT	TT	TT	TT	TT	TC	TT	TC	TT	TT	TT	TC	TT	TC	TT	TT	TT	TT	TT	TT
Chr03_112630702	Chr03	112630702	A	313	1	0	0.996815	0.00159236	NA	NA	AA	AA	AA	AA	AA	AA	AA	NA	AA	AA	AA	AA	AA	AA	AA	AA	AA	AA	NA	AA	AA	AA	AA	AA	AA	AA	AA	AA	AA	AA	NA	AA	AA	AA	AA	AA	AA	AA	NA
Chr03_112631169	Chr03	112631169	T	395	1	0	0.997475	0.00126263	TT	TT	TT	TT	TT	TT	TT	TT	TT	TT	TT	TT	TT	TT	TT	TT	TT	TT	TT	TT	TT	TT	TT	TT	TT	TT	TT	TT	TT	TT	TT	TT	TT	TT	TT	TT	TT	TT	TT	TT	TT
Chr03_112631263	Chr03	112631263	C	395	1	0	0.997475	0.00126263	CC	CC	CC	CC	CC	CC	CC	CC	CC	CC	CC	CC	CC	CC	CC	CC	CC	CC	CC	CC	CC	CC	CC	CC	CC	CC	CC	CC	CC	CC	CC	CC	CC	CC	CC	CC	CC	CC	CC	CC	CC
Chr03_112631310	Chr03	112631310	A	389	4	0	0.989822	0.00508906	AA	AA	AA	AA	AA	AA	AA	AA	AA	AA	AA	AA	AA	AA	AA	AA	AA	AA	AA	AA	AA	AA	AA	AA	AA	AA	AA	AA	AA	AA	AA	AA	AA	AA	AA	AA	AA	AA	AA	AA	AA
Chr03_112631429	Chr03	112631429	C	385	2	0	0.994832	0.00258398	CC	CC	CC	CC	CC	CC	CC	CC	CC	CC	CC	CC	CC	CC	CC	CC	CC	CC	CC	CT	CC	CC	CC	CC	CC	CC	CC	CC	CC	CC	CC	CC	CC	CC	CC	CC	CC	CC	CC	CC	NA
Chr03_112632111	Chr03	112632111	C	383	13	0	0.967172	0.0164141	CC	CC	CC	CC	CC	CC	CC	CC	CC	CC	CC	CC	CC	CC	CC	CC	CC	CC	CC	CC	CC	CC	CC	CC	CC	CC	CC	CC	CT	CC	CC	CC	CT	CC	CC	CC	CC	CC	CC	CC	CC
Chr03_112633257	Chr03	112633257	G	223	6	3	0.961207	0.0258621	NA	NA	GG	NA	GG	NA	GG	GG	NA	GG	NA	NA	NA	GG	GG	GG	NA	NA	GG	GG	NA	GG	GG	GG	GG	NA	NA	GG	GA	GG	GG	GG	NA	GG	GA	GG	NA	GG	GG	GG	GG
Chr03_112633355	Chr03	112633355	A	387	2	0	0.994859	0.00257069	AA	AA	AA	AA	AA	AA	AA	AA	AG	AA	AA	AA	AA	AA	AA	AA	AA	AA	AA	AA	AA	AA	AA	AA	AA	AA	AA	AA	AA	AA	AA	AA	AA	AA	AA	AA	AA	AA	AA	AA	AA
Chr03_112633678	Chr03	112633678	A	374	22	0	0.944444	0.0277778	AA	AA	AA	AA	AA	AA	AA	AA	AA	AA	AA	AG	AA	AA	AA	AA	AA	AA	AA	AA	AG	AA	AA	AA	AA	AA	AG	AA	AA	AA	AA	AA	AA	AA	AG	AA	AA	AA	AA	AA	AA
Chr03_112633698	Chr03	112633698	A	395	1	0	0.997475	0.00126263	AA	AA	AA	AA	AA	AA	AA	AA	AA	AA	AA	AA	AA	AA	AA	AA	AA	AA	AA	AA	AA	AA	AA	AA	AA	AA	AA	AA	AA	AA	AA	AA	AA	AA	AA	AA	AA	AA	AA	AA	AA
Chr03_112634734	Chr03	112634734	G	182	0	1	0.994536	0.00546448	NA	NA	GG	GG	GG	GG	GG	GG	NA	GG	NA	GG	GG	NA	NA	GG	NA	NA	NA	NA	NA	GG	GG	GG	GG	NA	NA	GG	NA	GG	NA	NA	NA	GG	NA	NA	GG	GG	GG	GG	NA
Chr03_112636159	Chr03	112636159	T	393	2	0	0.994937	0.00253165	TT	TT	TT	TT	TT	TT	TT	TT	TT	TT	TT	TT	TT	TT	TT	TT	TT	TT	TT	TT	TT	TT	TT	TT	TT	TT	TT	TT	TT	TT	TT	TT	TT	TT	TT	TT	TT	TT	TT	TT	TT
Chr03_112636312	Chr03	112636312	G	275	1	0	0.996377	0.00181159	NA	GG	GG	GG	GG	GG	GG	GG	NA	GG	GG	GG	GG	GG	GG	GG	NA	GG	NA	GG	GG	GG	NA	GG	GG	NA	GG	GG	NA	GG	GG	GG	GG	GG	GG	GG	GG	GG	GG	GG	GG
Chr03_112636567	Chr03	112636567	T	395	1	0	0.997475	0.00126263	TT	TT	TT	TT	TT	TT	TT	TT	TT	TT	TT	TT	TT	TT	TT	TT	TT	TT	TT	TT	TT	TT	TT	TT	TT	TT	TT	TT	TT	TT	TT	TT	TT	TT	TT	TT	TT	TT	TT	TT	TT
Chr03_112636570	Chr03	112636570	C	383	12	0	0.96962	0.0151899	CC	CC	CC	CC	CC	CC	CC	CC	CC	CC	CC	CC	CC	CC	CT	CC	CC	CC	CC	CC	CC	CC	CC	CC	CC	CC	CC	CC	CC	CC	CC	CC	CC	CC	CC	CC	CC	CC	CC	CC	CC
Chr03_112637228	Chr03	112637228	G	391	5	0	0.987374	0.00631313	GG	GG	GG	GG	GG	GG	GG	GG	GG	GG	GG	GG	GG	GG	GG	GG	GG	GG	GG	GG	GG	GG	GG	GG	GG	GG	GG	GG	GG	GG	GG	GG	GG	GG	GG	GG	GG	GG	GG	GG	GG
Chr03_112637776	Chr03	112637776	A	353	1	0	0.997175	0.00141243	AA	AA	AA	AA	AA	AA	AA	AA	AA	AA	AA	AA	AA	AA	AA	AA	AA	AA	AA	AA	AA	AA	AA	AA	AA	AA	AA	AA	AA	AA	AA	AA	AA	AA	AA	AA	AA	AA	AA	AA	AA
Chr03_112637943	Chr03	112637943	C	391	4	0	0.989873	0.00506329	CC	CC	CC	CC	CC	CC	CC	CC	CC	CC	CC	CC	CC	CC	CC	CC	CC	CC	CC	CC	CC	CC	CC	CC	CC	CC	CC	CC	CC	CC	CC	CC	CC	CC	CC	CC	CC	CC	CC	CC	CC
Chr03_112639014	Chr03	112639014	A	392	4	0	0.989899	0.00505051	AA	AA	AA	AA	AA	AA	AA	AA	AA	AA	AA	AA	AA	AA	AA	AA	AA	AA	AA	AA	AA	AA	AA	AA	AA	AA	AA	AA	AA	AA	AA	AA	AA	AA	AA	AA	AA	AA	AA	AA	AA
Chr03_112639017	Chr03	112639017	G	391	4	1	0.987374	0.00757576	GG	GG	GG	GG	GG	GG	GG	GG	GG	GG	GG	GG	GG	GG	GG	GG	GG	GG	GG	GG	GG	GG	GG	GG	GG	GG	GG	GG	GG	GG	GG	GG	GG	GG	GG	GG	GG	GG	GG	GG	GG
Chr03_112639614	Chr03	112639614	G	363	10	0	0.97319	0.0134048	GG	GG	GG	GG	GG	GG	GG	GG	GG	GG	GG	GA	GG	GG	GG	GG	GG	GG	GG	GG	GG	GG	GG	GG	GG	GG	NA	GG	GG	GG	GG	GG	GG	GG	GA	GG	GG	GG	GG	GG	NA
Chr03_112640249	Chr03	112640249	G	350	44	1	0.886076	0.0582278	GG	GG	GG	GG	GG	GG	GG	GG	GG	GG	GG	GA	GG	GG	GG	GG	GG	GG	GG	GG	GA	GG	GG	GG	GG	GG	GA	GG	GA	GG	GG	GG	GA	GG	GA	GG	GG	GG	GG	GG	GG
Chr03_112640451	Chr03	112640451	T	383	13	0	0.967172	0.0164141	TT	TG	TT	TT	TT	TT	TT	TT	TT	TT	TT	TT	TT	TT	TT	TT	TT	TT	TT	TT	TT	TT	TT	TT	TT	TT	TT	TG	TT	TT	TT	TT	TT	TT	TT	TT	TT	TG	TT	TT	TT
Chr03_112640595	Chr03	112640595	G	350	44	1	0.886076	0.0582278	GG	GG	GG	GG	GG	GG	GG	GG	GG	GG	GG	GC	GG	GG	GG	GG	GG	GG	GG	GG	GC	GG	GG	GG	GG	GG	GC	GG	GC	GG	GG	GG	GC	GG	GC	GG	GG	GG	GG	GG	GG
Chr03_112640664	Chr03	112640664	A	390	5	0	0.987342	0.00632911	AA	AA	AA	AA	AA	AA	AA	AA	AA	AA	AA	AA	AA	AA	AA	AA	AA	AA	AA	AA	AA	AA	AA	AA	AA	AA	AA	AA	AA	AA	AA	AA	AA	AA	AA	AA	AA	AA	AA	AA	AA
Chr03_112641326	Chr03	112641326	G	391	5	0	0.987374	0.00631313	GG	GG	GG	GG	GG	GG	GG	GG	GG	GG	GG	GG	GG	GG	GG	GG	GG	GG	GG	GG	GG	GG	GG	GG	GG	GG	GG	GG	GG	GG	GG	GG	GG	GG	GG	GG	GG	GG	GG	GG	GG
Chr03_112641690	Chr03	112641690	A	379	17	0	0.957071	0.0214646	AA	AA	AA	AA	AA	AA	AA	AA	AA	AA	AA	AA	AA	AA	AA	AA	AA	AA	AA	AA	AG	AA	AA	AA	AA	AA	AA	AA	AG	AA	AA	AA	AG	AA	AA	AA	AA	AA	AA	AA	AA
Chr03_112642161	Chr03	112642161	C	395	1	0	0.997475	0.00126263	CC	CC	CC	CC	CC	CC	CC	CC	CC	CC	CC	CC	CC	CC	CC	CC	CC	CC	CC	CC	CC	CC	CC	CC	CC	CC	CC	CC	CC	CC	CC	CC	CC	CC	CC	CC	CC	CC	CC	CC	CC
Chr03_112642865	Chr03	112642865	A	322	66	4	0.821429	0.0943878	AA	AC	AA	AA	AA	AA	AA	AA	AA	AA	AA	AC	AA	AA	AC	AA	AA	AA	AA	AA	AC	AA	AA	AA	AA	AA	AC	AC	AC	AA	AA	AA	AC	AA	AC	AA	AA	AC	AA	AA	AA
Chr03_112642988	Chr03	112642988	C	395	1	0	0.997475	0.00126263	CC	CC	CC	CC	CC	CC	CC	CC	CC	CC	CC	CC	CC	CC	CC	CC	CC	CC	CC	CC	CC	CC	CC	CC	CC	CC	CC	CC	CC	CC	CC	CC	CC	CC	CC	CC	CC	CC	CC	CC	CC
Chr03_112643147	Chr03	112643147	G	391	5	0	0.987374	0.00631313	GG	GG	GG	GG	GG	GG	GG	GG	GG	GG	GG	GG	GG	GG	GG	GG	GG	GG	GG	GG	GG	GG	GG	GG	GG	GG	GG	GG	GG	GG	GG	GG	GG	GG	GG	GG	GG	GG	GG	GG	GG
Chr03_112643328	Chr03	112643328	T	379	17	0	0.957071	0.0214646	TT	TT	TT	TT	TT	TT	TT	TT	TT	TT	TT	TT	TT	TT	TT	TT	TT	TT	TT	TT	TC	TT	TT	TT	TT	TT	TT	TT	TC	TT	TT	TT	TC	TT	TT	TT	TT	TT	TT	TT	TT
Chr03_112644376	Chr03	112644376	T	391	5	0	0.987374	0.00631313	TT	TT	TT	TT	TT	TT	TT	TT	TT	TT	TT	TT	TT	TT	TT	TT	TT	TT	TT	TT	TT	TT	TT	TT	TT	TT	TT	TT	TT	TT	TT	TT	TT	TT	TT	TT	TT	TT	TT	TT	TT
Chr03_112644853	Chr03	112644853	G	393	2	0	0.994937	0.00253165	GG	GG	GG	GG	GG	GG	GG	GG	GG	GG	GG	GG	GG	GG	GG	GG	GG	GG	GG	GG	GG	GG	GG	GG	GG	GG	GG	GG	GG	GG	GG	GG	GG	GG	GG	GG	GG	GG	GG	GG	GG
Chr03_112644981	Chr03	112644981	G	392	0	1	0.997455	0.00254453	GG	GG	GG	GG	GG	GG	GG	GG	GG	GG	GG	GG	GG	GG	GG	GG	GG	GG	GG	GG	GG	GG	GG	GG	GG	GG	GG	GG	GG	GG	GG	GG	GG	GG	GG	GG	GG	GG	GG	GG	GG
Chr03_112645000	Chr03	112645000	T	386	4	0	0.989744	0.00512821	TT	TT	TT	TT	TT	TT	TT	TT	TT	TT	TT	TT	TT	TT	TT	TT	TT	TT	TT	TT	TT	TT	TT	TT	TT	TT	TT	TT	TT	TT	TT	TT	TT	TT	TT	TT	TT	TT	TT	TT	TT
Chr03_112645030	Chr03	112645030	G	388	1	1	0.994872	0.00384615	GG	GG	GG	GG	GG	GG	GG	GG	GG	GG	GG	GG	GG	GG	GG	GG	GG	GG	GG	GG	GA	GG	GG	GG	GG	GG	GG	GG	GG	GG	GG	GG	GG	GG	GG	GG	GG	GG	GG	GG	GG
Chr03_112645040	Chr03	112645040	G	379	8	1	0.976804	0.0128866	GG	GG	GG	GG	GG	GG	GG	GG	GG	GG	GG	GG	GG	GG	GG	GG	GG	GG	GG	GG	GA	GG	GG	GG	GG	GG	GG	GG	GG	GG	GG	GG	GA	GG	GG	GG	GG	GG	GG	GG	GG
Chr03_112645064	Chr03	112645064	G	376	3	0	0.992084	0.00395778	GG	GG	GG	GG	GG	GG	GG	GG	GG	GG	GG	GG	GG	GG	GG	GG	GG	GG	GG	GG	GG	GG	GG	GG	GG	GG	GG	GG	GG	GG	GG	GG	NA	GG	GG	GG	GG	GG	GG	GG	GG
Chr03_112646150	Chr03	112646150	A	368	3	0	0.991914	0.00404313	NA	AA	AA	AA	AA	AA	AA	AA	AA	AA	AA	AA	AA	AA	AA	AA	NA	AA	AA	AA	AA	AA	AA	AA	AA	AA	AA	AA	AA	AA	AA	AA	AA	AA	AA	AA	AA	AA	AA	AA	AA
Chr03_112646743	Chr03	112646743	G	392	4	0	0.989899	0.00505051	GG	GG	GG	GG	GG	GG	GG	GG	GG	GG	GG	GG	GG	GG	GG	GG	GG	GG	GG	GG	GG	GG	GG	GG	GG	GG	GG	GG	GG	GG	GG	GG	GG	GG	GG	GG	GG	GG	GG	GG	GG
Chr03_112646754	Chr03	112646754	G	378	18	0	0.954545	0.0227273	GG	GG	GG	GG	GG	GG	GG	GG	GG	GG	GG	GA	GG	GG	GG	GG	GG	GG	GG	GG	GG	GG	GG	GG	GG	GG	GA	GG	GG	GG	GG	GG	GG	GG	GA	GG	GG	GG	GG	GG	GG
Chr03_112647258	Chr03	112647258	G	391	5	0	0.987374	0.00631313	GG	GG	GG	GG	GG	GG	GG	GG	GG	GG	GG	GG	GG	GG	GG	GG	GG	GG	GG	GG	GG	GG	GG	GG	GG	GG	GG	GG	GG	GG	GG	GG	GG	GG	GG	GG	GG	GG	GG	GG	GG
Chr03_112647331	Chr03	112647331	A	323	70	3	0.815657	0.0959596	AA	AG	AA	AA	AA	AA	AA	AA	AA	AA	AA	AG	AA	AA	AG	AA	AA	AA	AA	AA	AG	AA	AA	AA	AA	AA	AG	AG	AG	AA	AA	AA	AG	AA	AG	AA	AA	AG	AA	AA	AA
Chr03_112647814	Chr03	112647814	C	329	53	5	0.850129	0.0813953	CC	CT	CC	CC	CC	CC	CC	CC	CC	CC	CC	CT	CC	CC	CT	CC	CC	CC	CC	CC	CT	CC	CC	CC	CC	CC	CT	CT	CT	CC	CC	CC	CT	CC	CT	CC	CC	CT	CC	CC	CC
Chr03_112648128	Chr03	112648128	A	391	5	0	0.987374	0.00631313	AA	AA	AA	AA	AA	AA	AA	AA	AA	AA	AA	AA	AA	AA	AA	AA	AA	AA	AA	AA	AA	AA	AA	AA	AA	AA	AA	AA	AA	AA	AA	AA	AA	AA	AA	AA	AA	AA	AA	AA	AA
Chr03_112648742	Chr03	112648742	A	391	5	0	0.987374	0.00631313	AA	AA	AA	AA	AA	AA	AA	AA	AA	AA	AA	AA	AA	AA	AA	AA	AA	AA	AA	AA	AA	AA	AA	AA	AA	AA	AA	AA	AA	AA	AA	AA	AA	AA	AA	AA	AA	AA	AA	AA	AA
Chr03_112648776	Chr03	112648776	C	390	1	0	0.997442	0.00127877	CC	CC	CC	CC	CC	CC	CC	CC	CC	CC	CC	CC	CC	CC	CC	CC	CC	CC	CC	CC	CC	CC	CC	CC	CC	CC	CC	CC	CC	CC	CC	CC	CC	CC	CC	CC	CC	CC	CC	CC	CC
Chr03_112648949	Chr03	112648949	A	139	3	2	0.965278	0.0243056	NA	NA	AA	AA	AA	NA	NA	AA	NA	AA	AA	AG	NA	AA	AA	NA	NA	AA	AA	AA	NA	AA	NA	AA	AA	AA	NA	AA	NA	NA	AA	AA	NA	NA	NA	AA	AA	AA	AA	AA	NA
Chr03_112649324	Chr03	112649324	A	238	6	4	0.959677	0.0282258	NA	AA	AA	AA	AA	NA	AA	AA	AA	AA	AA	AA	AA	AA	NA	AA	AA	AA	AA	AA	AA	AA	AA	AA	AA	AA	AA	AA	NA	AA	AA	AA	NA	AA	AA	AA	AA	AA	AA	AA	AA
Chr03_112649346	Chr03	112649346	T	266	1	0	0.996255	0.00187266	NA	TT	TT	NA	TT	TT	TT	TT	TT	NA	TT	TT	TT	TT	TT	TT	TT	TT	TT	TT	TT	TT	TT	TT	TT	TT	TT	TT	TT	TT	TT	TT	TT	TT	TT	TT	TT	TT	TT	TT	TT
Chr03_112649354	Chr03	112649354	A	264	6	1	0.97417	0.0147601	NA	AA	AA	AA	AA	AA	AA	AA	AA	NA	AA	AA	NA	AA	AA	AA	AA	AA	AA	AA	AT	NA	AA	AA	AA	AA	TT	AA	AA	AA	AA	AA	AA	AA	NA	AA	AA	AA	AA	AA	AA
Chr03_112649367	Chr03	112649367	A	266	3	1	0.985185	0.00925926	NA	NA	AA	AA	AA	AA	AA	AA	AA	AA	AA	AA	AA	AA	AA	AA	AA	AA	NA	AA	AA	NA	AA	AA	AA	AA	AA	AA	NA	AA	AA	AA	AA	AA	AA	AA	AA	AA	AA	AA	AA
Chr03_112649439	Chr03	112649439	A	333	3	0	0.991071	0.00446429	NA	NA	AA	AA	AA	AA	AA	AA	AA	AA	AA	AA	AA	AA	AA	AA	AA	AA	AA	AA	AA	AA	AA	AA	AA	AA	AA	AA	AA	AA	AA	NA	AA	AA	AA	AA	NA	AA	AA	AA	AA
Chr03_112649488	Chr03	112649488	T	339	9	0	0.974138	0.012931	TT	NA	TT	TT	TT	TT	TT	TT	TT	TT	TT	TT	TT	TT	TT	TT	TT	TT	TT	TT	TT	TT	NA	TT	TT	TT	TT	TT	NA	TT	TT	TT	NA	TT	TT	TT	TT	TT	TT	TT	TT
Chr03_112649536	Chr03	112649536	G	343	8	0	0.977208	0.011396	GG	GG	GG	GG	GG	GG	GG	GG	GG	GG	GG	GG	GG	GG	GG	GG	GG	GG	GG	GG	GG	GG	NA	GG	GG	GG	GG	GA	GG	GG	GG	GG	GG	GG	GG	GG	NA	GG	GG	GG	GG
Chr03_112649840	Chr03	112649840	T	387	9	0	0.977273	0.0113636	TT	TT	TT	TT	TT	TT	TT	TT	TT	TT	TT	TT	TT	TT	TT	TT	TT	TT	TT	TT	TT	TT	TT	TT	TT	TT	TT	TT	TC	TT	TT	TT	TC	TT	TT	TT	TT	TT	TT	TT	TT
Chr03_112650023	Chr03	112650023	T	366	29	0	0.926582	0.0367089	TT	TT	TT	TT	TT	TT	TT	TT	TT	TT	TT	TC	TT	TT	TT	TT	TT	TT	TT	TT	TC	TT	TT	TT	TT	TT	TC	TT	TT	TT	TT	TT	TT	TT	TC	TT	TT	TT	TT	TT	TT
Chr03_112650840	Chr03	112650840	A	328	4	0	0.987952	0.0060241	AA	NA	AA	AA	AA	AA	AA	AA	AA	AA	AA	AA	AA	AA	AA	AA	AA	AA	AA	AA	AA	AA	AA	AA	AA	AA	AA	AA	NA	AA	AA	AA	AT	AA	AA	AA	AA	NA	AA	AA	AA
Chr03_112650985	Chr03	112650985	A	387	7	0	0.982234	0.00888325	NA	AA	AA	AA	AA	AA	AA	AA	AA	AA	AA	AA	AA	AA	AA	AA	AA	AA	AA	AA	AA	AA	AA	AA	AA	AA	AA	AA	AA	AA	AA	AA	AA	AA	AA	AA	AA	AA	AA	AA	AA
Chr03_112651046	Chr03	112651046	A	394	1	0	0.997468	0.00126582	AA	AG	AA	AA	AA	AA	AA	AA	AA	AA	AA	AA	AA	AA	AA	AA	AA	AA	AA	AA	AA	AA	AA	AA	AA	AA	AA	AA	AA	AA	AA	AA	AA	AA	AA	AA	AA	AA	AA	AA	AA
Chr03_112651329	Chr03	112651329	C	387	9	0	0.977273	0.0113636	CC	CC	CC	CC	CC	CC	CC	CC	CC	CC	CC	CC	CC	CC	CC	CC	CC	CC	CC	CC	CC	CC	CC	CC	CC	CC	CC	CC	CT	CC	CC	CC	CT	CC	CC	CC	CC	CC	CC	CC	CC
Chr03_112652013	Chr03	112652013	C	329	63	3	0.832911	0.0873418	CC	CG	CC	CC	CC	CC	CC	CC	CC	CC	CC	CG	CC	CC	CG	CC	CC	CC	CC	CC	CG	CC	CC	CC	CC	CC	CG	CG	CG	CC	CC	CC	CG	CC	CG	CC	CC	CG	CC	CC	CC
Chr03_112653025	Chr03	112653025	G	369	27	0	0.931818	0.0340909	GG	GG	GG	GG	GG	GG	GG	GG	GG	GG	GG	GT	GG	GG	GG	GG	GG	GG	GG	GG	GT	GG	GG	GG	GG	GG	GT	GG	GG	GG	GG	GG	GG	GG	GT	GG	GG	GG	GG	GG	GG
Chr03_112653189	Chr03	112653189	G	387	7	0	0.982234	0.00888325	GG	GG	GG	GG	GG	GG	GG	GG	GG	GG	GG	GG	GG	GG	GG	GG	GG	GG	GG	GG	G/delG	GC	GG	GG	GG	GG	GG	GG	GG	GG	GG	GG	GG	GG	GG	GG	GG	GG	GG	GG	GG
Chr03_112653207	Chr03	112653207	T	392	1	0	0.997455	0.00127226	TT	TT	TT	TT	TT	TT	TT	TT	TT	TT	TT	TT	TT	TT	TT	TT	TT	TT	TT	TT	TT	TT	TT	TT	TT	TT	TT	TT	TT	TT	TT	TT	TT	TT	TT	TT	TT	TT	TT	TT	TT
Chr03_112654545	Chr03	112654545	A	366	30	0	0.924242	0.0378788	AA	AG	AA	AA	AA	AA	AA	AA	AA	AA	AA	AA	AA	AA	AG	AA	AA	AA	AA	AA	AA	AA	AA	AA	AA	AA	AA	AG	AA	AA	AA	AA	AA	AA	AA	AA	AA	AG	AA	AA	AA
Chr03_112655217	Chr03	112655217	T	360	36	0	0.909091	0.0454545	TT	TT	TT	TT	TT	TT	TT	TT	TT	TT	TT	TC	TT	TT	TT	TT	TT	TT	TT	TT	TC	TT	TT	TT	TT	TT	TC	TT	TC	TT	TT	TT	TC	TT	TC	TT	TT	TT	TT	TT	TT
Chr03_112655424	Chr03	112655424	A	392	4	0	0.989899	0.00505051	AA	AA	AA	AA	AA	AA	AA	AA	AA	AA	AA	AA	AA	AA	AA	AA	AA	AA	AA	AA	AA	AA	AA	AA	AA	AA	AA	AA	AA	AA	AA	AA	AA	AA	AA	AA	AA	AA	AA	AA	AA
Chr03_112655847	Chr03	112655847	C	149	0	4	0.973856	0.0261438	NA	NA	CC	NA	CC	NA	CC	CC	NA	CC	NA	NA	NA	CC	CC	NA	NA	NA	NA	NA	NA	CC	NA	CC	CC	NA	NA	CC	CC	NA	CC	CC	NA	CC	NA	CC	CC	NA	CC	CC	NA
Chr03_112656175	Chr03	112656175	C	394	2	0	0.994949	0.00252525	CC	CC	CC	CC	CC	CC	CC	CC	CC	CC	CC	CC	CC	CC	CC	CC	CC	CC	CC	CC	CC	CC	CC	CC	CC	CC	CC	CC	CT	CC	CC	CC	CC	CC	CC	CC	CC	CC	CC	CC	CC
Chr03_112656220	Chr03	112656220	A	394	1	0	0.997468	0.00126582	AA	AA	AA	AA	AA	AA	AA	AA	AA	AA	AA	AA	AA	AA	AA	AA	AA	AA	AA	AA	AA	AA	AA	AA	AA	AA	AA	AA	AA	AA	AA	AA	AA	AA	AA	AA	AA	AA	AA	AA	AA
Chr03_112656755	Chr03	112656755	T	360	36	0	0.909091	0.0454545	TT	TT	TT	TT	TT	TT	TT	TT	TT	TT	TT	TA	TT	TT	TT	TT	TT	TT	TT	TT	TA	TT	TT	TT	TT	TT	TA	TT	TA	TT	TT	TT	TA	TT	TA	TT	TT	TT	TT	TT	TT
Chr03_112657002	Chr03	112657002	A	309	45	3	0.865546	0.0714286	NA	AA	AA	AA	AA	AA	AA	AA	AA	AA	AA	AG	AA	AA	AG	AA	AA	AA	AA	AA	NA	AA	AA	AA	AA	AA	AG	AG	AG	NA	AA	AA	NA	AA	AG	AA	AA	AG	AA	AA	AA
Chr03_112657777	Chr03	112657777	A	383	13	0	0.967172	0.0164141	AA	AG	AA	AA	AA	AA	AA	AA	AA	AA	AA	AA	AA	AA	AA	AA	AA	AA	AA	AA	AA	AA	AA	AA	AA	AA	AA	AG	AA	AA	AA	AA	AA	AA	AA	AA	AA	AG	AA	AA	AA
Chr03_112657836	Chr03	112657836	C	395	1	0	0.997475	0.00126263	CC	CC	CC	CC	CC	CC	CC	CC	CC	CC	CC	CC	CC	CC	CC	CC	CC	CC	CC	CC	CC	CC	CC	CC	CC	CC	CC	CC	CC	CC	CC	CC	CC	CC	CC	CC	CC	CC	CC	CC	CC
Chr03_112657849	Chr03	112657849	C	389	7	0	0.982323	0.00883838	CC	CC	CC	CC	CC	CC	CC	CC	CC	CC	CC	CC	CC	CC	CC	CC	CC	CC	CC	CC	CC	CC	CC	CC	CC	CC	CC	CC	CC	CC	CC	CC	CT	CC	CC	CC	CC	CC	CC	CC	CC
Chr03_112662605	Chr03	112662605	T	395	1	0	0.997475	0.00126263	TT	TT	TT	TT	TT	TT	TT	TT	TT	TT	TT	TT	TT	TT	TT	TT	TT	TT	TT	TT	TT	TT	TT	TT	TT	TT	TT	TT	TT	TT	TT	TT	TT	TT	TT	TT	TT	TT	TT	TT	TT
Chr03_112662874	Chr03	112662874	A	318	1	2	0.990654	0.00778816	AA	NA	AA	AA	AA	AA	AA	AA	AA	AA	NA	AA	AA	AA	AA	AA	NA	NA	AA	AA	AA	AA	AA	AA	AA	AA	AA	AA	NA	AA	AA	AA	NA	AA	AA	AA	AA	AA	AA	AA	AA
Chr03_112664848	Chr03	112664848	T	312	81	3	0.787879	0.109848	TT	TC	TT	TT	TT	TT	TT	TT	TT	TT	TT	TC	TT	TT	TC	TT	TT	TT	TC	TT	TC	TT	TT	TT	TT	TT	TC	TC	TC	TT	TT	TT	TC	TT	TC	TT	TT	TC	TT	TT	TT
Chr03_112665214	Chr03	112665214	G	394	2	0	0.994949	0.00252525	GG	GG	GG	GG	GG	GG	GG	GG	GG	GG	GG	GG	GG	GG	GG	GG	GG	GG	GG	GG	GG	GG	GG	GG	GG	GG	GG	GG	GG	GG	GG	GG	GG	GG	GG	GG	GG	GG	GG	GG	GG
Chr03_112665363	Chr03	112665363	T	392	4	0	0.989899	0.00505051	TT	TT	TT	TT	TT	TT	TT	TT	TT	TT	TT	TT	TT	TT	TT	TT	TT	TT	TT	TT	TT	TT	TT	TT	TT	TT	TT	TT	TT	TT	TT	TT	TT	TT	TT	TT	TT	TT	TT	TT	TT
Chr03_112665505	Chr03	112665505	A	394	1	0	0.997468	0.00126582	AA	AA	AA	AA	AA	AA	AA	AA	AA	AA	AA	AA	AA	AA	AA	AA	AA	AA	AA	AA	AA	AA	AA	AA	AA	AA	AA	AA	AA	AA	AA	AA	AA	AA	AA	AA	AA	AA	AA	AA	AA
Chr03_112665979	Chr03	112665979	C	365	1	0	0.997268	0.00136612	NA	CC	CC	CC	CC	CC	CC	CC	NA	CC	CC	CC	CC	CC	CC	CC	CC	CC	CC	CC	CC	CC	CC	CC	CC	NA	CC	CC	CC	CC	CC	CC	CC	CC	CC	CC	CC	CC	CC	CC	CC
Chr03_112666078	Chr03	112666078	G	392	4	0	0.989899	0.00505051	GG	GG	GG	GG	GG	GG	GG	GG	GG	GG	GG	GG	GG	GG	GG	GG	GG	GG	GG	GG	GG	GG	GG	GG	GG	GG	GG	GG	GG	GG	GG	GG	GG	GG	GG	GG	GG	GG	GG	GG	GG
Chr03_112666237	Chr03	112666237	T	393	2	0	0.994937	0.00253165	TT	TT	TT	TT	TT	TT	TT	TT	TT	TT	TT	TT	TT	TT	TT	TT	TT	TT	TT	TT	TT	TT	TT	TT	TT	TT	TT	TT	TC	TT	TT	TT	TT	TT	TT	TT	TT	TT	TT	TT	TT
Chr03_112666576	Chr03	112666576	C	356	1	0	0.997199	0.00140056	NA	CC	NA	CC	CC	CC	CC	CC	NA	CC	CC	CC	CC	CC	CC	CC	CC	CC	CC	CC	CC	CC	CC	CC	CC	CC	CC	CC	CC	CC	CC	CC	NA	CC	CC	CC	CC	CC	CC	CC	CC
Chr03_112666807	Chr03	112666807	G	391	4	0	0.989873	0.00506329	GG	GG	GG	GG	GG	GG	GG	GG	GG	GG	GG	GG	GG	GG	GG	GG	GG	GG	GG	GG	GG	GG	GG	GG	GG	GG	GG	GG	GG	GG	GG	GG	GG	GG	GG	GG	GG	GG	GG	GG	GG
Chr03_112667075	Chr03	112667075	T	395	1	0	0.997475	0.00126263	TT	TT	TT	TT	TT	TT	TT	TT	TT	TT	TT	TT	TT	TT	TT	TT	TT	TT	TT	TT	TT	TT	TT	TT	TT	TT	TT	TT	TT	TT	TT	TT	TT	TT	TT	TT	TT	TT	TT	TT	TT
Chr03_112668210	Chr03	112668210	G	352	41	1	0.893401	0.0545685	GG	GG	GG	GG	GG	GG	GG	GG	GG	GG	GG	GT	GG	GG	GG	GG	GG	GG	GG	GG	GT	GG	GG	GG	GG	GG	GT	GG	GG	GG	GG	GG	GT	GG	GT	GG	GG	GG	GG	GG	GG
Chr03_112671026	Chr03	112671026	G	259	14	9	0.91844	0.0567376	NA	NA	GG	GG	GG	GG	GG	GG	GG	GG	GG	GA	GG	GG	GG	GG	GG	NA	GG	NA	AA	NA	GG	NA	NA	GG	NA	GG	GA	GG	GG	GG	NA	GG	GG	GG	GG	NA	GG	GG	GG
Chr03_112671779	Chr03	112671779	C	392	4	0	0.989899	0.00505051	CC	CC	CC	CC	CC	CC	CC	CC	CC	CC	CC	CC	CC	CC	CC	CC	CC	CC	CC	CC	CC	CC	CC	CC	CC	CC	CC	CC	CC	CC	CC	CC	CC	CC	CC	CC	CC	CC	CC	CC	CC
Chr03_112671859	Chr03	112671859	C	391	5	0	0.987374	0.00631313	CC	CC	CC	CC	CC	CC	CC	CC	CC	CC	CC	CC	CC	CC	CC	CC	CC	CC	CC	CC	CC	CC	CC	CC	CC	CC	CC	CC	CC	CC	CC	CC	CC	CC	CC	CC	CC	CC	CC	CC	CC
Chr03_112671878	Chr03	112671878	T	387	9	0	0.977273	0.0113636	TT	TT	TT	TT	TT	TT	TT	TT	TT	TT	TT	TT	TT	TT	TT	TT	TT	TT	TT	TT	TT	TT	TT	TT	TT	TT	TT	TT	TC	TT	TT	TT	TC	TT	TT	TT	TT	TT	TT	TT	TT
Chr03_112672511	Chr03	112672511	G	394	2	0	0.994949	0.00252525	GG	GG	GG	GG	GG	GG	GG	GG	GG	GG	GG	GG	GG	GG	GG	GG	GG	GG	GG	GG	GG	GG	GG	GG	GG	GG	GG	GG	GA	GG	GG	GG	GG	GG	GG	GG	GG	GG	GG	GG	GG
Chr03_112672946	Chr03	112672946	A	383	13	0	0.967172	0.0164141	AA	AG	AA	AA	AA	AA	AA	AA	AA	AA	AA	AA	AA	AA	AA	AA	AA	AA	AA	AA	AA	AA	AA	AA	AA	AA	AA	AG	AA	AA	AA	AA	AA	AA	AA	AA	AA	AG	AA	AA	AA
Chr03_112673294	Chr03	112673294	A	366	25	0	0.936061	0.0319693	AA	AA	AA	AA	AA	AA	AA	AA	AA	AA	AA	AG	AA	AA	AA	AA	AA	AA	AA	AA	AG	AA	AA	AA	AA	AA	AG	AA	AA	AA	AA	AA	AA	AA	AG	AA	AA	AA	AA	AA	AA
Chr03_112673800	Chr03	112673800	T	325	68	3	0.820707	0.0934343	TT	TG	TT	TT	TT	TT	TT	TT	TT	TT	TT	TG	TT	TT	TG	TT	TT	TT	TT	TT	TG	TT	TT	TT	TT	TT	TG	TG	TG	TT	TT	TT	TG	TT	TG	TT	TT	TG	TT	TT	TT
Chr03_112673920	Chr03	112673920	G	394	2	0	0.994949	0.00252525	GG	GG	GG	GG	GG	GG	GG	GG	GG	GG	GG	GG	GG	GG	GG	GG	GG	GG	GG	GG	GG	GG	GG	GG	GG	GG	GG	GG	GG	GG	GG	GG	GG	GG	GG	GG	GG	GG	GG	GG	GG
Chr03_112674013	Chr03	112674013	T	367	28	0	0.929114	0.035443	TT	TT	TT	TT	TT	TT	TT	TT	TT	TT	TT	TC	TT	TT	TT	TT	TT	TT	TT	TT	TC	TT	TT	TT	TT	TT	TC	TT	TT	TT	TT	TT	TT	TT	TC	TT	TT	TT	TT	TT	TT
[truncated: 355 more columns]
